# Supplementary material for: Molecular Nanosolids Generation by Vapor Jet Desublimation
Source: Adv Mater. 2025 Sep 11;37(47):e10419. doi: 10.1002/adma.202510419 (PMC12651128; doi:10.1002/adma.202510419)
Supplement: Supplementary file 2 — Supporting Information [file ADMA-37-e10419-s001.xlsx]

## Sheet: Figure 1a
Column1	Column2	Column3	Column4
x	y	z	Velocity (m/s)
-5.000000000003979E-5	0	-0.005399999999999992	2.2390710734794435
0	0	-0.005399999999999992	2.240859980793245
0	0	-0.005	2.0405618586320133
-4.9999999999999935E-5	3.061616997868381E-21	-0.005	2.021325224823879
-5.000000000003979E-5	0	-0.005800000000000012	2.139996835712024
0	0	-0.005799999999999983	2.161305470288619
-4.999999999999715E-5	0	-0.006200000000000017	2.093605037104674
0	0	-0.0061999999999999885	2.1026792456275505
-4.999999999999715E-5	0	-0.006599999999999995	1.905581920451182
0	0	-0.00659999999999998	1.9215343800387534
-4.9999999999982947E-5	0	-0.006999999999999985	1.8039108527256287
0	0	-0.006999999999999986	1.8150867105644373
-4.999999999996874E-5	0	-0.0074000000000000055	1.6560408107424898
0	0	-0.007399999999999978	1.6678997714385166
-4.999999999996874E-5	0	-0.007799999999999984	1.5557494867447246
0	0	-0.007799999999999983	1.5646900967547206
-4.9999999999982947E-5	0	-0.008199999999999975	1.4448005475721426
0	0	-0.008199999999999975	1.4530143638719843
-4.9999999999982947E-5	0	-0.008599999999999995	1.3594772819090226
0	0	-0.008599999999999995	1.366008351213663
-5.000000000001138E-5	0	-0.008999999999999972	1.2752390903170634
0	0	-0.009000000000000001	1.280950877263908
-5.000000000001138E-5	0	-0.009400000000000006	1.2054701782660333
0	0	-0.009400000000000006	1.2101525575214933
-5.000000000001138E-5	0	-0.009800000000000026	1.1385105414109926
0	0	-0.009800000000000026	1.1425248067983602
-5.000000000001138E-5	0	-0.010200000000000002	1.0778628640528716
0	0	-0.010200000000000018	1.0812429961891277
-4.999999999996874E-5	0	-0.010600000000000023	1.0173192653279566
0	0	-0.010600000000000023	1.020184513320877
-4.999999999996874E-5	0	-0.011000000000000015	0.9446169653875686
0	0	-0.011000000000000015	0.9471980451500421
-4.9999999999982947E-5	0	-0.01140000000000002	0.8723494825521451
0	0	-0.01140000000000002	0.8740131328588384
-4.999999999999715E-5	0	-0.011800000000000054	0.7210897472905072
0	0	-0.011800000000000012	0.7231730773579323
-4.9999999999982947E-5	0	-0.012199999999999975	0.6284740902378041
0	0	-0.012200000000000003	0.6300098999465583
-4.999999999999715E-5	0	-0.012600000000000037	0.12455192453755891
0	0	-0.012600000000000009	0.12258309912600061
-4.9999999999986504E-5	0	-0.013000000000000003	0
0	0	-0.013000000000000003	0
5.000000000003979E-5	0	-0.005399999999999992	2.239072451135994
4.9999999999999935E-5	-9.184850993605154E-21	-0.005	2.021330772772996
5.000000000003979E-5	0	-0.005800000000000012	2.13999896068414
4.9999999999997156E-5	0	-0.006200000000000017	2.093602151532124
4.9999999999997156E-5	0	-0.006599999999999995	1.9055792481501046
4.9999999999982947E-5	0	-0.006999999999999986	1.8039021101348283
4.999999999996874E-5	0	-0.0074000000000000055	1.6560342690381629
4.999999999996874E-5	0	-0.007799999999999983	1.5557410940887946
4.9999999999982947E-5	0	-0.008199999999999975	1.4447908253954678
4.9999999999982947E-5	0	-0.008599999999999995	1.3594681987278614
5.000000000001137E-5	0	-0.008999999999999972	1.2752338592801555
5.000000000001137E-5	0	-0.009400000000000006	1.205466435999987
5.000000000001137E-5	0	-0.009800000000000026	1.1385094037279901
5.000000000001137E-5	0	-0.010200000000000002	1.077865942060735
4.999999999996874E-5	0	-0.010600000000000023	1.0173306295136053
4.999999999996874E-5	0	-0.011000000000000015	0.9446237116859835
4.9999999999982947E-5	0	-0.01140000000000002	0.8723659754577167
4.9999999999997156E-5	0	-0.011800000000000054	0.7211090294595629
4.9999999999982947E-5	0	-0.012199999999999975	0.6284716310067396
4.9999999999997156E-5	0	-0.012600000000000037	0.12452941379178063
4.9999999999986504E-5	0	-0.013000000000000003	0
-9.99999999999943E-5	0	-0.005399999999999992	2.224794810867082
-9.999999999999987E-5	6.123233995736759E-21	-0.005	1.9740961240919737
-1.5000000000000568E-4	0	-0.00540000000000002	2.200596313379665
-1.4999999999999977E-4	9.184850993605134E-21	-0.005	1.89023617050793
-9.99999999999801E-5	0	-0.005799999999999997	2.0908458299537838
-2.0000000000001706E-4	0	-0.0054000000000000055	2.162510068244528
-1.999999999999997E-4	1.2246467991473513E-20	-0.005	1.7573945955799988
-1.5000000000000568E-4	0	-0.005800000000000012	2.0153916649576877
-9.99999999999801E-5	0	-0.006200000000000003	2.064667563820782
-2.5E-4	0	-0.0054000000000000055	2.086869304373828
-2.499999999999996E-4	1.530808498934189E-20	-0.005	1.4852096281488063
-2.0000000000001706E-4	0	-0.005800000000000012	1.9120310748698188
-1.500000000000199E-4	0	-0.0061999999999999885	2.0090782919526156
-9.999999999995169E-5	0	-0.00659999999999998	1.8668502360691195
-2.9999999999998295E-4	0	-0.005399999999999992	1.9576735667260543
-2.9999999999999954E-4	1.8369701987210266E-20	-0.005	1.1640842862801777
-2.500000000000142E-4	0	-0.005799999999999969	1.784530259408856
-2.0000000000000283E-4	0	-0.006200000000000031	1.926651243694184
-1.4999999999997727E-4	0	-0.006600000000000009	1.8060166472726251
-9.99999999999801E-5	0	-0.007000000000000013	1.7746223017645177
-3.499999999999659E-4	0	-0.005399999999999978	1.8030945122313404
-3.4999999999999956E-4	2.1431318985078648E-20	-0.005	0.931295085878815
-3.0000000000001136E-4	0	-0.005800000000000026	1.6377759644878895
-2.499999999999716E-4	0	-0.006199999999999975	1.821379146700481
-2.0000000000000283E-4	0	-0.006599999999999966	1.7257401398046919
-1.5000000000004832E-4	0	-0.006999999999999999	1.7258050164343843
-9.99999999999801E-5	0	-0.007399999999999962	1.6279193230574887
-4.000000000000199E-4	0	-0.005399999999999963	1.6733857866740847
-3.999999999999994E-4	2.4492935982947023E-20	-0.005	0.7044830532613925
-3.499999999999659E-4	0	-0.005799999999999983	1.4740048703854902
-2.9999999999996875E-4	0	-0.006200000000000017	1.698438159009541
-2.499999999999858E-4	0	-0.006599999999999995	1.6280156490205078
-2.0000000000003123E-4	0	-0.007000000000000029	1.6590438181242042
-1.4999999999999148E-4	0	-0.007399999999999992	1.5837686501939865
-9.99999999999801E-5	0	-0.007800000000000012	1.5335512052448474
-4.5000000000000286E-4	0	-0.005399999999999992	1.5531216648960158
-4.499999999999993E-4	2.7554552980815396E-20	-0.005	0.4927153464616979
-3.999999999999631E-4	0	-0.005799999999999997	1.288407481211701
-3.499999999999943E-4	0	-0.006200000000000017	1.5610653474671168
-2.9999999999999715E-4	0	-0.006599999999999995	1.5154297082905461
-2.499999999999858E-4	0	-0.006999999999999985	1.5771293499229244
-2.0000000000000283E-4	0	-0.007399999999999948	1.5252858091316912
-1.4999999999999148E-4	0	-0.007799999999999984	1.4975647586022367
-9.99999999999801E-5	0	-0.008199999999999989	1.4253055855200252
-5.000000000000142E-4	0	-0.00540000000000002	1.472576934266778
-4.999999999999993E-4	3.0616169978683786E-20	-0.005	0
-4.5000000000001706E-4	0	-0.005800000000000026	1.0822758608653855
-4.000000000000199E-4	0	-0.0061999999999999885	1.4147061267473833
-3.499999999999943E-4	0	-0.00659999999999998	1.392282405046143
-2.9999999999999715E-4	0	-0.006999999999999985	1.4833285420011606
-2.500000000000142E-4	0	-0.007399999999999948	1.4545166993097747
-2.0000000000000283E-4	0	-0.007800000000000012	1.4490829437338237
-1.4999999999999148E-4	0	-0.008199999999999989	1.394450835639005
-9.999999999996589E-5	0	-0.008599999999999995	1.3436626597542172
-0.0010999999999999944	0	-0.005399999999999992	0.4389085331466454
-0.0010999999999999996	0	-0.005	0
-5.0E-4	0	-0.005799999999999997	0.835608164256973
-4.5000000000000286E-4	0	-0.006200000000000017	1.268293231606468
-4.000000000000199E-4	0	-0.0065999999999999505	1.2627605977804404
-3.5000000000003697E-4	0	-0.007000000000000029	1.3808672425200184
-2.9999999999995455E-4	0	-0.007399999999999962	1.373896343773444
-2.500000000000426E-4	0	-0.007799999999999984	1.389973901194696
-1.999999999999886E-4	0	-0.008199999999999989	1.3533217078804025
-1.500000000000199E-4	0	-0.008599999999999995	1.3182191097508758
-1.0000000000000853E-4	0	-0.009000000000000001	1.2616902273347081
-0.001700000000000003	0	-0.005399999999999963	0.14955518415114955
-0.0017000000000000012	0	-0.005	0
-0.0010999999999999801	0	-0.005799999999999941	0.18830179437029063
-5.000000000000142E-4	0	-0.0061999999999999885	1.1489565114483904
-4.499999999999745E-4	0	-0.006600000000000009	1.1290719658634347
-4.0000000000000566E-4	0	-0.006999999999999999	1.2732393149676293
-3.500000000000085E-4	0	-0.007399999999999978	1.2861985953283162
-3.0000000000001136E-4	0	-0.007799999999999984	1.3223658755339378
-2.5E-4	0	-0.008199999999999989	1.303308888505621
-2.0000000000000283E-4	0	-0.008600000000000009	1.2839371546971072
-1.4999999999999148E-4	0	-0.008999999999999972	1.2400971606021876
-9.999999999995169E-5	0	-0.00940000000000002	1.1942473695362839
-0.0022999999999999687	0	-0.005399999999999992	0.05350927964578308
-0.002300000000000001	0	-0.005	0
-0.0017000000000000168	0	-0.005799999999999983	0.1626798410257292
-0.0010999999999999801	0	-0.0061999999999999885	0.1833578055407045
-5.0E-4	0	-0.006600000000000009	0.9830832938288708
-4.5000000000000286E-4	0	-0.007000000000000013	1.1648948724829578
-3.999999999999915E-4	0	-0.007399999999999948	1.1942199340185276
-3.499999999999943E-4	0	-0.0077999999999999545	1.2484967876648558
-2.9999999999996875E-4	0	-0.008199999999999975	1.2460349597984317
-2.500000000000142E-4	0	-0.008599999999999981	1.2419623368590136
-1.999999999999886E-4	0	-0.009000000000000001	1.2110993426846817
-1.4999999999997727E-4	0	-0.009400000000000035	1.1761902806095876
-9.999999999996589E-5	0	-0.009800000000000053	1.1289327118694703
-0.002900000000000006	0	-0.0054000000000000055	0.03278803322520511
-0.0029000000000000002	0	-0.005	0
-0.0023000000000000112	0	-0.0057999999999999545	0.06019518474211363
-0.001700000000000003	0	-0.006199999999999975	0.08279847569325478
-0.0010999999999999801	0	-0.006599999999999995	0.20775917429651822
-5.0E-4	0	-0.006999999999999999	1.066336178129411
-4.499999999999886E-4	0	-0.007399999999999948	1.1001835560340776
-4.0000000000000566E-4	0	-0.007799999999999941	1.170628113413694
-3.499999999999801E-4	0	-0.008199999999999975	1.1832615547117111
-2.9999999999996875E-4	0	-0.008599999999999965	1.1936157440449946
-2.499999999999858E-4	0	-0.009000000000000001	1.175560403839864
-1.999999999999886E-4	0	-0.009400000000000006	1.151751862913465
-1.4999999999997727E-4	0	-0.009800000000000026	1.1135653017486953
-9.999999999996589E-5	0	-0.010200000000000046	1.0698170828605607
-0.003500000000000043	0	-0.005399999999999992	0.020669848384436595
-0.003500000000000002	0	-0.005	0
-0.0028999999999999916	0	-0.005799999999999983	0.052843193129006906
-0.002299999999999983	0	-0.0061999999999999885	0.07809220257215345
-0.0017000000000000168	0	-0.006600000000000009	0.07515869758693532
-0.0010999999999999801	0	-0.006999999999999985	0.26852292859008026
-4.999999999999858E-4	0	-0.007399999999999992	1.0028128172863724
-4.499999999999745E-4	0	-0.00779999999999997	1.0911360341910776
-4.0000000000000566E-4	0	-0.008199999999999989	1.1167680817899914
-3.499999999999659E-4	0	-0.008599999999999995	1.140314342949192
-3.0000000000001136E-4	0	-0.009000000000000001	1.1344960178237122
-2.499999999999858E-4	0	-0.009400000000000049	1.1216189675402315
-1.999999999999886E-4	0	-0.009800000000000026	1.092771144207163
-1.5000000000000568E-4	0	-0.01020000000000006	1.0568215140456012
-9.999999999995169E-5	0	-0.010600000000000023	1.0106010099400087
-0.004100000000000009	0	-0.0054000000000000055	0.015914832688690806
-0.004100000000000001	0	-0.005	0
-0.0034999999999999996	0	-0.005799999999999969	0.033618046744868395
-0.002900000000000006	0	-0.006199999999999975	0.05606599509118962
-0.0022999999999999974	0	-0.0065999999999999505	0.060064509528430704
-0.0016999999999999888	0	-0.0069999999999999715	0.06068076834559372
-0.0011000000000000228	0	-0.0074000000000000055	0.30163755941118675
-5.0E-4	0	-0.0077999999999999545	1.0140995248212967
-4.5000000000001706E-4	0	-0.008199999999999975	1.048156986100631
-3.999999999999915E-4	0	-0.008599999999999965	1.0834953016673092
-3.499999999999943E-4	0	-0.009000000000000001	1.0890108053931642
-3.0000000000001136E-4	0	-0.00940000000000002	1.0866013552955076
-2.500000000000142E-4	0	-0.009800000000000053	1.0670801070695282
-1.9999999999997442E-4	0	-0.010200000000000032	1.0391171616354307
-1.4999999999999148E-4	0	-0.010600000000000023	0.9996901228739944
-9.99999999999943E-5	0	-0.011000000000000015	0.9387617106045406
-0.004700000000000003	0	-0.00540000000000002	0.012222236039704324
-0.004700000000000002	0	-0.005	0
-0.004100000000000023	0	-0.005800000000000012	0.027739129685286905
-0.0035000000000000144	0	-0.006199999999999975	0.042617780291780774
-0.002900000000000006	0	-0.006599999999999995	0.059095864859313604
-0.0022999999999999544	0	-0.007000000000000013	0.05786179660702635
-0.0016999999999999888	0	-0.007399999999999978	0.06058919766110647
-0.0010999999999999944	0	-0.007799999999999984	0.3422371605499608
-4.999999999999858E-4	0	-0.008199999999999989	0.978016691118738
-4.500000000000313E-4	0	-0.008600000000000009	1.0245980812570734
-4.0000000000000566E-4	0	-0.009000000000000015	1.0402335814948662
-3.499999999999659E-4	0	-0.009399999999999992	1.0475811100409282
-3.0000000000001136E-4	0	-0.00980000000000004	1.0371222107172922
-2.5E-4	0	-0.010200000000000002	1.0170998933440594
-1.9999999999997442E-4	0	-0.010600000000000023	0.9847412690698801
-1.500000000000199E-4	0	-0.011000000000000015	0.9293577691809543
-9.999999999996589E-5	0	-0.01140000000000002	0.8682216498964845
-0.005299999999999997	0	-0.0054000000000000055	0.009532978472256216
-0.005300000000000003	0	-0.005	0
-0.004700000000000003	0	-0.005800000000000012	0.021395497636759377
-0.004099999999999994	0	-0.0061999999999999885	0.03504605845712664
-0.0034999999999999996	0	-0.006599999999999966	0.04588954710615143
-0.002900000000000034	0	-0.006999999999999999	0.05536538663504087
-0.002299999999999983	0	-0.007399999999999978	0.048597897223259336
-0.0016999999999999888	0	-0.007799999999999998	0.07694467721338917
-0.0011000000000000228	0	-0.008199999999999975	0.367592303732344
-4.999999999999716E-4	0	-0.008600000000000009	0.9655035187408777
-4.499999999999886E-4	0	-0.009000000000000029	0.9892383094839857
-3.999999999999772E-4	0	-0.009400000000000035	1.0054601137056027
-3.499999999999801E-4	0	-0.009800000000000026	1.0035912241902079
-3.0000000000001136E-4	0	-0.01020000000000006	0.9912605696671691
-2.5E-4	0	-0.010600000000000023	0.9660568236456657
-1.9999999999994602E-4	0	-0.011000000000000015	0.9165249881507758
-1.500000000000199E-4	0	-0.011400000000000035	0.8613780853686838
-9.999999999996589E-5	0	-0.01180000000000004	0.7163937251182074
-0.005900000000000006	0	-0.005399999999999978	0.006940575237287295
-0.0059000000000000025	0	-0.005	0
-0.005300000000000011	0	-0.0057999999999999545	0.016942417566432305
-0.004700000000000003	0	-0.006200000000000003	0.028200806817824796
-0.004099999999999994	0	-0.006600000000000009	0.03986463572522018
-0.0035000000000000144	0	-0.006999999999999999	0.04775849241657556
-0.0029000000000000197	0	-0.007399999999999992	0.05323019251316065
-0.0022999999999999974	0	-0.00779999999999997	0.046889190643565684
-0.0016999999999999888	0	-0.008199999999999947	0.09228767123015706
-0.0011000000000000085	0	-0.008599999999999981	0.394265656156569
-4.999999999999716E-4	0	-0.009000000000000001	0.9368556628015138
-4.499999999999886E-4	0	-0.009400000000000006	0.9611252210035931
-3.999999999999772E-4	0	-0.009800000000000026	0.9672106546351065
-3.499999999999801E-4	0	-0.010200000000000032	0.9621410702477665
-2.9999999999996875E-4	0	-0.010600000000000023	0.9440277953438558
-2.499999999999858E-4	0	-0.011000000000000015	0.9004692896080728
-1.999999999999886E-4	0	-0.011400000000000063	0.8516839779537769
-1.500000000000199E-4	0	-0.011800000000000026	0.7091832472352506
-9.99999999999801E-5	0	-0.012199999999999989	0.6251721991938871
-0.006500000000000001	0	-0.005399999999999992	0.004512117727136384
-0.006500000000000002	0	-0.005	0
-0.005900000000000006	0	-0.005800000000000012	0.012482377428373806
-0.005299999999999983	0	-0.006199999999999975	0.022539121029279713
-0.004700000000000003	0	-0.0065999999999999505	0.03291415138958618
-0.004100000000000009	0	-0.006999999999999985	0.042544622623543214
-0.0034999999999999996	0	-0.007399999999999948	0.04789207624954003
-0.0028999999999999772	0	-0.007799999999999998	0.05080597115592294
-0.0023000000000000112	0	-0.008199999999999975	0.04690694345810726
-0.0017000000000000168	0	-0.008599999999999995	0.11341739478952637
-0.0010999999999999944	0	-0.008999999999999972	0.4132723327168519
-5.000000000000142E-4	0	-0.009399999999999978	0.9155414878892675
-4.499999999999886E-4	0	-0.009800000000000053	0.9287081504720228
-3.999999999999772E-4	0	-0.010200000000000018	0.930292179835072
-3.499999999999801E-4	0	-0.010600000000000023	0.9191011310490087
-2.9999999999998295E-4	0	-0.011	0.8814501915125467
-2.499999999999858E-4	0	-0.011400000000000035	0.8391514977820225
-1.999999999999886E-4	0	-0.011800000000000012	0.6999054204918999
-1.4999999999997727E-4	0	-0.012200000000000003	0.6201365643127963
-9.999999999996589E-5	0	-0.012600000000000009	0.13048616880393704
-0.007100000000000037	0	-0.005399999999999978	0.0022036964725469154
-0.007100000000000002	0	-0.005	0
-0.0065000000000000144	0	-0.005799999999999969	0.00833902426500119
-0.005899999999999977	0	-0.0061999999999999885	0.016970390210357466
-0.005299999999999997	0	-0.006599999999999966	0.026829924381949945
-0.00469999999999996	0	-0.006999999999999985	0.03629116312259887
-0.004100000000000009	0	-0.007399999999999992	0.044299811719934565
-0.0034999999999999996	0	-0.007800000000000012	0.0480844453406001
-0.0028999999999999916	0	-0.00819999999999996	0.050180271932031346
-0.0022999999999999974	0	-0.008599999999999981	0.05226569690700552
-0.001700000000000003	0	-0.008999999999999985	0.1326334981315846
-0.0010999999999999944	0	-0.009400000000000035	0.4305870411475211
-5.000000000000142E-4	0	-0.009800000000000026	0.8888532539145582
-4.499999999999745E-4	0	-0.010199999999999989	0.8962301319092814
-4.000000000000199E-4	0	-0.010600000000000023	0.8917590618704261
-3.499999999999801E-4	0	-0.011000000000000029	0.8597533449959118
-2.9999999999996875E-4	0	-0.011400000000000035	0.8239220266029395
-2.499999999999858E-4	0	-0.011800000000000012	0.6887654509836749
-1.999999999999886E-4	0	-0.012200000000000003	0.6134532975785535
-1.4999999999997727E-4	0	-0.012600000000000009	0.13964198350892404
-9.999999999998721E-5	0	-0.013000000000000003	0
-0.007699999999999989	0	-0.005399999999999978	6.962473201579189E-4
-0.007700000000000002	0	-0.005	0
-0.007100000000000009	0	-0.005799999999999997	0.004545835520384192
-0.006500000000000001	0	-0.006200000000000003	0.011756612647370152
-0.005900000000000006	0	-0.00659999999999998	0.020677302711530066
-0.005299999999999997	0	-0.0069999999999999715	0.030143824554686813
-0.004700000000000003	0	-0.007399999999999978	0.03867865904619801
-0.004099999999999994	0	-0.007800000000000026	0.04538442626083959
-0.0034999999999999714	0	-0.008200000000000002	0.04837341504617057
-0.0028999999999999916	0	-0.008599999999999995	0.05103271286159872
-0.0022999999999999974	0	-0.009000000000000001	0.06021948027686321
-0.0016999999999999745	0	-0.009400000000000049	0.15266632414527864
-0.0010999999999999944	0	-0.009800000000000026	0.44426376032307224
-4.999999999999716E-4	0	-0.010200000000000046	0.8603952348092881
-4.499999999999886E-4	0	-0.010599999999999995	0.8625229590703621
-4.000000000000199E-4	0	-0.011000000000000015	0.8356721282459119
-3.500000000000085E-4	0	-0.01140000000000002	0.8062409127687662
-2.9999999999998295E-4	0	-0.011800000000000026	0.6758491483998407
-2.499999999999858E-4	0	-0.012199999999999989	0.6052744519472935
-1.999999999999886E-4	0	-0.012599999999999995	0.1509470381560273
-1.4999999999998793E-4	0	-0.013000000000000003	0
-0.008299999999999969	0	-0.005399999999999963	0.0022833678553066464
-0.0083	0	-0.005	0
-0.007700000000000017	0	-0.005799999999999997	0.0024241845733413525
-0.007100000000000051	0	-0.0061999999999999885	0.007231520952135737
-0.006500000000000028	0	-0.00659999999999998	0.014960630404148844
-0.0059000000000000484	0	-0.006999999999999958	0.023855718244409817
-0.005299999999999997	0	-0.007399999999999978	0.03277873833275509
-0.004700000000000003	0	-0.007799999999999941	0.040398720515372924
-0.004099999999999994	0	-0.008200000000000002	0.04612653085844442
-0.0034999999999999858	0	-0.008599999999999995	0.04909210441643653
-0.002900000000000034	0	-0.009000000000000001	0.053571810447169764
-0.0023000000000000112	0	-0.009400000000000006	0.07045370804412798
-0.001700000000000003	0	-0.009800000000000026	0.1714998753857283
-0.0011000000000000228	0	-0.010200000000000018	0.45292921428795535
-4.999999999999716E-4	0	-0.010600000000000023	0.8320895330484138
-4.499999999999886E-4	0	-0.011000000000000015	0.8094630103126939
-4.0000000000000566E-4	0	-0.011400000000000006	0.7863650577985799
-3.499999999999659E-4	0	-0.01180000000000004	0.6611873480221616
-2.9999999999998295E-4	0	-0.012200000000000003	0.5956457069060251
-2.499999999999716E-4	0	-0.012600000000000009	0.1633728228194667
-1.9999999999998507E-4	0	-0.013000000000000003	0
-0.008899999999999991	0	-0.005399999999999978	0.004173005777875717
-0.008900000000000002	0	-0.005	0
-0.008299999999999997	0	-0.005799999999999997	0.004369718825450074
-0.007700000000000031	0	-0.006200000000000017	0.004920694738622268
-0.0070999999999999805	0	-0.006599999999999995	0.010235578422274478
-0.006499999999999985	0	-0.006999999999999999	0.018063250775982233
-0.005900000000000006	0	-0.007399999999999992	0.026661272963116284
-0.005299999999999983	0	-0.00779999999999997	0.03484564212459102
-0.004699999999999974	0	-0.00819999999999996	0.041435954134791314
-0.004099999999999994	0	-0.008599999999999995	0.04635755647940796
-0.0034999999999999714	0	-0.009000000000000001	0.04992909594935054
-0.002900000000000034	0	-0.009400000000000006	0.057166016895975114
-0.0022999999999999687	0	-0.00980000000000004	0.08128411576323606
-0.0017000000000000313	0	-0.010199999999999989	0.1885295298412401
-0.0010999999999999944	0	-0.010600000000000036	0.46085506540292326
-4.999999999999858E-4	0	-0.011	0.7813560572846346
-4.499999999999745E-4	0	-0.011399999999999992	0.7645550978603294
-4.000000000000199E-4	0	-0.011800000000000026	0.6449836718867875
-3.499999999999801E-4	0	-0.012200000000000003	0.5845084466259257
-2.9999999999998295E-4	0	-0.012599999999999981	0.1763077846979113
-2.499999999999858E-4	0	-0.013000000000000003	0
-0.00950000000000003	0	-0.00540000000000002	0.006091625317886314
-0.009500000000000001	0	-0.005	0
-0.008900000000000005	0	-0.005800000000000012	0.0074348561320619865
-0.008299999999999997	0	-0.0061999999999999885	0.006589942922733512
-0.007700000000000003	0	-0.006600000000000009	0.007896511144630634
-0.007099999999999994	0	-0.007000000000000013	0.013468234696874559
-0.0065000000000000144	0	-0.007399999999999978	0.021127177369192927
-0.005900000000000006	0	-0.007799999999999984	0.029183821632660364
-0.005299999999999997	0	-0.008200000000000002	0.03632997892651845
-0.0047000000000000175	0	-0.008599999999999981	0.04156865386729237
-0.004099999999999994	0	-0.009000000000000015	0.04565242751797784
-0.0034999999999999996	0	-0.009400000000000035	0.050329404550153195
-0.0029000000000000197	0	-0.009800000000000012	0.0609469870494931
-0.0023000000000000112	0	-0.010200000000000018	0.09194712855942018
-0.0016999999999999888	0	-0.010600000000000036	0.20467879529634714
-0.0011000000000000085	0	-0.011000000000000057	0.4546371665642685
-4.999999999999858E-4	0	-0.01140000000000002	0.741074068009121
-4.499999999999886E-4	0	-0.011800000000000012	0.6275813607085565
-3.999999999999915E-4	0	-0.012200000000000003	0.5711818569819789
-3.499999999999801E-4	0	-0.012599999999999995	0.18916426301793185
-2.9999999999998653E-4	0	-0.013000000000000003	0
-0.010100000000000038	0	-0.005399999999999992	0.008150767415270177
-0.010100000000000001	0	-0.005	0
-0.0095	0	-0.005799999999999997	0.010656833530791991
-0.008900000000000005	0	-0.006200000000000017	0.010026501928899879
-0.008299999999999997	0	-0.00659999999999998	0.009023587505151594
-0.007699999999999989	0	-0.007000000000000013	0.011134541505790447
-0.007100000000000009	0	-0.007399999999999978	0.016838441495792725
-0.0065000000000000144	0	-0.007799999999999984	0.024185300001721817
-0.005899999999999991	0	-0.008199999999999989	0.031449354726104085
-0.005299999999999997	0	-0.008599999999999981	0.0370693126194256
-0.004699999999999989	0	-0.009000000000000001	0.0402647789129191
-0.004099999999999994	0	-0.009400000000000006	0.043111144837571926
-0.0035000000000000144	0	-0.009800000000000026	0.04917948625766318
-0.002899999999999949	0	-0.010200000000000032	0.06358279250765608
-0.0023000000000000112	0	-0.010600000000000036	0.10138141738432514
-0.0016999999999999888	0	-0.011000000000000029	0.21594247021751858
-0.0010999999999999801	0	-0.011400000000000035	0.45234988993724806
-4.999999999999858E-4	0	-0.011800000000000012	0.6105146310880755
-4.5000000000001706E-4	0	-0.012199999999999989	0.5545102450812679
-3.999999999999915E-4	0	-0.012599999999999995	0.2032958708058953
-3.499999999999872E-4	0	-0.013000000000000003	0
-0.010700000000000003	0	-0.0054000000000000055	0.010770579395372796
-0.010700000000000001	0	-0.005	0
-0.010099999999999994	0	-0.005799999999999997	0.014159357635615512
-0.009500000000000014	0	-0.0061999999999999885	0.013865056948582593
-0.008900000000000005	0	-0.006600000000000009	0.012156108410895042
-0.008299999999999983	0	-0.007000000000000013	0.011608465977431025
-0.007699999999999989	0	-0.007399999999999992	0.014469163665545945
-0.007099999999999994	0	-0.007799999999999984	0.020283246518286082
-0.0065000000000000144	0	-0.008200000000000002	0.027275762251459622
-0.005899999999999991	0	-0.008599999999999995	0.03349243127445815
-0.005299999999999997	0	-0.009000000000000001	0.03687421796195859
-0.004699999999999989	0	-0.009400000000000006	0.036754173088982954
-0.004099999999999994	0	-0.00980000000000004	0.03723359931084174
-0.0035000000000000144	0	-0.010200000000000032	0.04478134797752702
-0.0029000000000000197	0	-0.010600000000000023	0.06362285164067032
-0.002299999999999983	0	-0.011000000000000029	0.10950327600654092
-0.0016999999999999888	0	-0.011399999999999992	0.23017007603418052
-0.0010999999999999801	0	-0.011799999999999982	0.4116026761759949
-4.999999999999716E-4	0	-0.012199999999999989	0.5331998286720725
-4.500000000000313E-4	0	-0.012600000000000037	0.2162313621095896
-3.9999999999998793E-4	0	-0.013000000000000003	0
-0.011299999999999998	0	-0.00540000000000002	0.013897827808663195
-0.011300000000000001	0	-0.005	0
-0.010699999999999989	0	-0.005799999999999983	0.01833776204054091
-0.01009999999999998	0	-0.0061999999999999885	0.018044647345464095
-0.0095	0	-0.00659999999999998	0.015942110289392217
-0.008900000000000005	0	-0.007000000000000013	0.013974287010140274
-0.008300000000000012	0	-0.0074000000000000055	0.014221001471101145
-0.007700000000000003	0	-0.007800000000000012	0.017774845982085827
-0.007100000000000009	0	-0.008199999999999989	0.023766905311823492
-0.006500000000000001	0	-0.008599999999999995	0.030475344766682313
-0.005899999999999991	0	-0.009000000000000001	0.03548506164244677
-0.005300000000000011	0	-0.009400000000000006	0.03585304782494149
-0.004699999999999974	0	-0.009800000000000053	0.030313939892733056
-0.004099999999999994	0	-0.010200000000000018	0.025449051065914777
-0.0035000000000000144	0	-0.010600000000000023	0.035231683716783646
-0.0028999999999999916	0	-0.011000000000000015	0.06162971385613568
-0.0022999999999999687	0	-0.01140000000000002	0.12258652158360137
-0.001700000000000003	0	-0.01180000000000004	0.24747699346440402
-0.0010999999999999944	0	-0.012200000000000003	0.42284925521082944
-4.999999999999858E-4	0	-0.012600000000000009	0.24365500002999074
-4.499999999999851E-4	0	-0.013000000000000003	0
-0.011899999999999992	0	-0.0054000000000000055	0.02134439035757388
-0.0119	0	-0.005	0
-0.011299999999999984	0	-0.005799999999999983	0.02400674443947539
-0.010699999999999989	0	-0.0061999999999999885	0.022911694167246095
-0.010100000000000052	0	-0.0066000000000000225	0.020101649030257053
-0.009500000000000014	0	-0.006999999999999985	0.017151751094748004
-0.008900000000000005	0	-0.0074000000000000055	0.015551956311235942
-0.008299999999999983	0	-0.007800000000000026	0.016721172574676597
-0.007700000000000003	0	-0.008199999999999989	0.020946664345089325
-0.007100000000000009	0	-0.008600000000000009	0.027272923150910608
-0.006500000000000001	0	-0.009000000000000001	0.033942928677660605
-0.005899999999999991	0	-0.00940000000000002	0.037977000473263633
-0.005299999999999997	0	-0.009800000000000026	0.03536031495463712
-0.004700000000000003	0	-0.010200000000000018	0.0229585465229858
-0.004100000000000009	0	-0.010600000000000023	0.003589585074968229
-0.0034999999999999858	0	-0.011	0.030267290193628598
-0.0028999999999999916	0	-0.011400000000000035	0.07676716612767924
-0.002299999999999983	0	-0.011800000000000012	0.17669292887958932
-0.0016999999999999745	0	-0.012199999999999989	0.3390194693754137
-0.0010999999999999944	0	-0.012599999999999981	0.3754526340874609
-4.999999999999858E-4	0	-0.013000000000000003	0
-0.0125	0	-0.0054000000000000055	0.04175336469548873
-0.0125	0	-0.005	0
-0.011899999999999978	0	-0.005800000000000012	0.03393250999713825
-0.011299999999999998	0	-0.0061999999999999885	0.029225826654932598
-0.010700000000000003	0	-0.006599999999999966	0.024811345269672987
-0.01009999999999998	0	-0.006999999999999985	0.020726814106975213
-0.009500000000000014	0	-0.0074000000000000055	0.017731623506000303
-0.008900000000000005	0	-0.00779999999999997	0.01688019078226974
-0.008299999999999983	0	-0.008199999999999947	0.01896321392008582
-0.007699999999999974	0	-0.008599999999999981	0.0238774060292898
-0.007099999999999994	0	-0.008999999999999985	0.030780412769588622
-0.006500000000000001	0	-0.009400000000000006	0.037932293137277924
-0.005899999999999991	0	-0.009799999999999998	0.04212112455194323
-0.005299999999999997	0	-0.010200000000000018	0.03947903513092761
-0.004700000000000003	0	-0.010599999999999995	0.03034941292095277
-0.004099999999999994	0	-0.011000000000000015	0.03459216610725748
-0.0034999999999999858	0	-0.011400000000000006	0.0749075970099462
-0.0028999999999999916	0	-0.011799999999999982	0.1592852515301309
-0.0022999999999999687	0	-0.012199999999999989	0.2996407517756584
-0.0016999999999999888	0	-0.012600000000000023	0.39594066687030344
-0.0010999999999999873	0	-0.013000000000000003	0
-0.013124999999999998	0	-0.00540000000000002	0.06301672898031174
-0.013125	0	-0.005	0.0588823543180665
-0.012499999999999987	0	-0.005799999999999997	0.04789961786139799
-0.011900000000000034	0	-0.006200000000000003	0.03768667871605576
-0.011300000000000011	0	-0.006599999999999995	0.030368521882081768
-0.010700000000000003	0	-0.007000000000000013	0.024658188290081172
-0.010100000000000008	0	-0.0074000000000000055	0.020333791311668077
-0.0095	0	-0.00779999999999997	0.017849983982502787
-0.008900000000000005	0	-0.008199999999999975	0.01788554289267783
-0.008299999999999983	0	-0.008599999999999965	0.02079527410819688
-0.007700000000000003	0	-0.008999999999999972	0.0264327854479058
-0.007099999999999994	0	-0.009399999999999992	0.034220080740457674
-0.006500000000000028	0	-0.009800000000000012	0.04269543275387682
-0.005899999999999977	0	-0.010200000000000002	0.04934522366184841
-0.005299999999999997	0	-0.010599999999999995	0.05304228621095485
-0.0047000000000000175	0	-0.011000000000000029	0.06130202313619428
-0.004099999999999994	0	-0.01140000000000002	0.09209203013340028
-0.0035000000000000144	0	-0.01180000000000004	0.16049470954103293
-0.002900000000000006	0	-0.012200000000000032	0.2713483310296619
-0.002299999999999983	0	-0.012599999999999981	0.35330703305779926
-0.0016999999999999886	0	-0.013000000000000003	0
-0.013749999999999998	0	-0.005399999999999978	0.0663131750060926
-0.01375	0	-0.005	0.06892043841972417
-0.013124999999999998	0	-0.005799999999999997	0.05988197803994834
-0.012499999999999987	0	-0.006200000000000003	0.0470876447208684
-0.011900000000000034	0	-0.006599999999999966	0.0366540613195171
-0.011299999999999998	0	-0.0069999999999999715	0.028921039162570866
-0.010700000000000003	0	-0.007400000000000021	0.023166578012310375
-0.010100000000000022	0	-0.007799999999999984	0.019284905730462557
-0.0095	0	-0.008199999999999989	0.017589910309351968
-0.008899999999999977	0	-0.008600000000000036	0.018456817986625698
-0.008299999999999997	0	-0.009000000000000001	0.022054272824586246
-0.007699999999999974	0	-0.009400000000000006	0.02842431241974559
-0.0070999999999999805	0	-0.009799999999999998	0.03738892393302707
-0.006500000000000001	0	-0.010200000000000018	0.048170206491757
-0.00590000000000002	0	-0.010600000000000009	0.05996886815948099
-0.005299999999999983	0	-0.011000000000000029	0.0752317776713365
-0.004699999999999989	0	-0.011400000000000049	0.10364646915330539
-0.004100000000000009	0	-0.011800000000000012	0.15737514361584573
-0.0034999999999999576	0	-0.012200000000000032	0.237555568315624
-0.0028999999999999916	0	-0.012600000000000009	0.280244917149556
-0.00229999999999999	0	-0.013000000000000003	0
-0.014375000000000013	0	-0.0054000000000000055	0.05983765601105037
-0.014375	0	-0.005	0.06533247248120096
-0.013749999999999998	0	-0.005799999999999997	0.05992204858062109
-0.01312499999999997	0	-0.0061999999999999885	0.053092059988282266
-0.0125	0	-0.006599999999999995	0.0423658022722203
-0.011900000000000006	0	-0.006999999999999999	0.03312156929488496
-0.011299999999999998	0	-0.0074000000000000055	0.02603470380551827
-0.010700000000000003	0	-0.007799999999999984	0.02093013696418515
-0.010100000000000022	0	-0.008199999999999989	0.01784141822483482
-0.009500000000000043	0	-0.008600000000000009	0.01696241048520592
-0.008899999999999977	0	-0.008999999999999972	0.018472863651832122
-0.008299999999999997	0	-0.009399999999999978	0.022568710690407046
-0.007700000000000017	0	-0.009800000000000012	0.0295863252680207
-0.0070999999999999805	0	-0.010200000000000018	0.03983081324472628
-0.006500000000000001	0	-0.010600000000000036	0.053481731250689946
-0.005900000000000006	0	-0.011	0.07160547089995717
-0.005299999999999997	0	-0.01140000000000002	0.098274221090683
-0.004699999999999989	0	-0.011800000000000026	0.13958235277608066
-0.004099999999999994	0	-0.012200000000000003	0.19177060802049464
-0.0034999999999999714	0	-0.012600000000000009	0.2048210989460542
-0.002899999999999988	0	-0.013000000000000003	0
-0.015000000000000027	0	-0.00540000000000002	0.0493044100367661
-0.015	0	-0.005	0.05496248598619947
-0.014374999999999999	0	-0.005799999999999997	0.052851907649804165
-0.013749999999999998	0	-0.006199999999999975	0.051587915719025705
-0.01312499999999997	0	-0.00659999999999998	0.04508454694880768
-0.0125	0	-0.006999999999999999	0.0362880672073335
-0.011899999999999992	0	-0.007399999999999992	0.028522549847668825
-0.011300000000000011	0	-0.007800000000000026	0.022525854304027204
-0.010700000000000003	0	-0.008199999999999989	0.018381582925900537
-0.01009999999999998	0	-0.008599999999999995	0.016162982425795506
-0.009500000000000014	0	-0.009000000000000001	0.015941340618489543
-0.008899999999999977	0	-0.009400000000000006	0.01782939299154055
-0.008299999999999983	0	-0.009799999999999998	0.02216970838410372
-0.007699999999999974	0	-0.010200000000000018	0.02957455051758233
-0.007099999999999994	0	-0.010599999999999981	0.04075609697163531
-0.006500000000000001	0	-0.011000000000000029	0.056611319295484845
-0.00590000000000002	0	-0.011400000000000035	0.07877073956521716
-0.005299999999999997	0	-0.011800000000000012	0.10877777993217766
-0.004699999999999989	0	-0.012199999999999989	0.14065596361657087
-0.004099999999999994	0	-0.012600000000000023	0.13852389379859306
-0.0034999999999999892	0	-0.013000000000000003	0
-0.015624999999999986	0	-0.005399999999999992	0.03877300757617859
-0.015625	0	-0.005	0.0434751385476373
-0.015000000000000013	0	-0.005800000000000012	0.043128885187123815
-0.014374999999999999	0	-0.0061999999999999885	0.04501306427790205
-0.013749999999999984	0	-0.006599999999999966	0.042826333634327196
-0.013125000000000015	0	-0.007000000000000013	0.03704980608808014
-0.012500000000000015	0	-0.007399999999999978	0.029971800807252032
-0.011900000000000006	0	-0.00779999999999997	0.02371416114695115
-0.011299999999999998	0	-0.008200000000000018	0.018942001676498375
-0.010700000000000003	0	-0.008600000000000009	0.015810681423805508
-0.010100000000000008	0	-0.009000000000000029	0.01433841184702653
-0.00950000000000003	0	-0.009399999999999992	0.014505117355796309
-0.008899999999999991	0	-0.00980000000000004	0.016465946170527535
-0.008299999999999997	0	-0.010200000000000018	0.02072299896413251
-0.007700000000000017	0	-0.010600000000000023	0.028020663060855662
-0.0070999999999999805	0	-0.010999999999999972	0.039144177474651716
-0.006500000000000001	0	-0.011400000000000035	0.0547988083163784
-0.005900000000000006	0	-0.011799999999999982	0.07471678777855557
-0.005299999999999997	0	-0.012199999999999961	0.09313637443708729
-0.004699999999999974	0	-0.012599999999999995	0.08692059243347453
-0.004099999999999991	0	-0.013000000000000003	0
-0.01625	0	-0.0054000000000000055	0.03027282360529043
-0.01625	0	-0.005	0.03362914571862335
-0.015624999999999986	0	-0.005800000000000012	0.034036832690734806
-0.015000000000000013	0	-0.006200000000000003	0.036748516741208756
-0.014374999999999999	0	-0.00659999999999998	0.03719456597066124
-0.013749999999999984	0	-0.006999999999999985	0.03458024059109994
-0.01312499999999997	0	-0.007400000000000035	0.02965887670156313
-0.0125	0	-0.007799999999999984	0.024084671213410343
-0.011900000000000006	0	-0.008199999999999989	0.019237772002880217
-0.011299999999999998	0	-0.008599999999999995	0.015647222259482996
-0.010700000000000003	0	-0.009000000000000001	0.013406048508808228
-0.01009999999999998	0	-0.009400000000000006	0.012429801102245272
-0.0095	0	-0.009800000000000026	0.012672346021708835
-0.008899999999999977	0	-0.010200000000000018	0.014393153201768948
-0.008299999999999997	0	-0.010600000000000036	0.018182526013339993
-0.007699999999999989	0	-0.011000000000000015	0.02467119245684433
-0.007099999999999994	0	-0.011400000000000006	0.034182796888617396
-0.006499999999999985	0	-0.011799999999999982	0.0460391273779433
-0.0059000000000000346	0	-0.012199999999999961	0.056073047669796705
-0.005299999999999997	0	-0.012599999999999995	0.05069704935128303
-0.004699999999999989	0	-0.013000000000000003	0
-0.01666666666666667	0	-0.005400000000000025	0.026284951049990814
-0.01666666666666667	0	-0.005266666666666683	0.02740372508776851
-0.016666666666666666	0	-0.005	0.028733204649191754
-0.01625	0	-0.005799999999999969	0.02707623249354789
-0.015625000000000014	0	-0.0061999999999999885	0.029389533172972358
-0.015000000000000027	0	-0.006599999999999995	0.03064563683550475
-0.014374999999999999	0	-0.006999999999999999	0.03005002957961514
-0.013749999999999984	0	-0.007399999999999978	0.027357163272539797
-0.013124999999999998	0	-0.00779999999999997	0.023298648669597112
-0.0125	0	-0.008200000000000018	0.019033620432247572
-0.011900000000000006	0	-0.008600000000000023	0.015451216008505264
-0.011299999999999998	0	-0.009000000000000001	0.012888411030212184
-0.010699999999999989	0	-0.009400000000000006	0.011299592272745098
-0.010100000000000008	0	-0.009800000000000026	0.010514135606662955
-0.00950000000000003	0	-0.010200000000000018	0.010529656294196912
-0.008899999999999991	0	-0.010600000000000036	0.0117203925468999
-0.008299999999999997	0	-0.011000000000000015	0.014659399685849358
-0.007699999999999989	0	-0.011400000000000035	0.019600945667886935
-0.0070999999999999805	0	-0.011800000000000026	0.02594399452612599
-0.006500000000000001	0	-0.012200000000000003	0.0310706625406859
-0.005899999999999991	0	-0.012599999999999965	0.027610793553829276
-0.0052999999999999905	0	-0.013000000000000003	0
-0.01666666666666667	0	-0.005800000000000007	0.02402501939613885
-0.01666666666666667	0	-0.005666666666666679	0.025090549766719747
-0.01625	0	-0.0061999999999999885	0.024110791567661688
-0.015624999999999986	0	-0.00659999999999998	0.02515722170646052
-0.015	0	-0.006999999999999999	0.02525295518043624
-0.014374999999999999	0	-0.0074000000000000055	0.024002901326909763
-0.013750000000000012	0	-0.007799999999999984	0.02145640911870812
-0.013124999999999998	0	-0.008199999999999989	0.01822831389612992
-0.0125	0	-0.008600000000000023	0.015102239849753053
-0.011900000000000006	0	-0.009000000000000001	0.012601569064372776
-0.011300000000000011	0	-0.009400000000000035	0.010828819799398433
-0.010699999999999989	0	-0.009799999999999998	0.00959727745797566
-0.01009999999999998	0	-0.010200000000000018	0.008713665782029286
-0.009500000000000014	0	-0.010600000000000023	0.008252339680717062
-0.00890000000000002	0	-0.010999999999999985	0.008678805260681106
-0.008300000000000012	0	-0.011400000000000006	0.010480557431120042
-0.007699999999999989	0	-0.011800000000000026	0.013388876431167705
-0.007099999999999994	0	-0.012200000000000003	0.015828978713457176
-0.006500000000000001	0	-0.012600000000000009	0.01395205932459699
-0.005899999999999991	0	-0.013000000000000003	0
-0.016666666666666666	0	-0.006199999999999999	0.021997227909368984
-0.016666666666666666	0	-0.006066666666666658	0.022985708217997725
-0.01625	0	-0.006599999999999966	0.021568315625415703
-0.015625	0	-0.006999999999999999	0.021609565116419458
-0.015000000000000027	0	-0.007399999999999978	0.020895088494100458
-0.014374999999999999	0	-0.007799999999999984	0.019320904331174883
-0.01375000000000003	0	-0.008199999999999989	0.0170767657825624
-0.013124999999999998	0	-0.008600000000000023	0.014636518539994241
-0.0125	0	-0.009000000000000001	0.01247640438058257
-0.011900000000000006	0	-0.009400000000000006	0.010813790838718565
-0.011299999999999998	0	-0.00980000000000004	0.009529763115646095
-0.010700000000000017	0	-0.010200000000000032	0.008374946422843386
-0.010099999999999994	0	-0.010600000000000023	0.007197508335173097
-0.00950000000000003	0	-0.010999999999999985	0.006119273691002435
-0.008899999999999991	0	-0.011400000000000006	0.005637500775247679
-0.008299999999999997	0	-0.011800000000000026	0.006202187474449886
-0.007699999999999989	0	-0.012200000000000003	0.007122578248804738
-0.007100000000000009	0	-0.012600000000000023	0.0062984045963716305
-0.006499999999999993	0	-0.013000000000000003	0
-0.016666666666666666	0	-0.006599999999999984	0.02032285789129823
-0.016666666666666666	0	-0.006466666666666659	0.021170349872046895
-0.016250000000000014	0	-0.006999999999999999	0.01958499733977978
-0.015625	0	-0.007400000000000021	0.01893839226802172
-0.014999999999999986	0	-0.00779999999999997	0.01776591630986464
-0.014374999999999999	0	-0.008199999999999975	0.016146113181200062
-0.013749999999999998	0	-0.008599999999999995	0.014311888478227874
-0.013124999999999998	0	-0.009000000000000001	0.012578559210825662
-0.0125	0	-0.009400000000000006	0.011145513630684122
-0.011899999999999992	0	-0.009800000000000012	0.009995907254825675
-0.011299999999999998	0	-0.010199999999999989	0.008892033768837635
-0.010700000000000003	0	-0.010600000000000023	0.0076251385369963814
-0.010099999999999994	0	-0.011000000000000015	0.0061198089494786875
-0.00950000000000003	0	-0.01140000000000002	0.004494398156561535
-0.008899999999999991	0	-0.011800000000000012	0.0031349692704684064
-0.008299999999999997	0	-0.012200000000000032	0.0025679322519278134
-0.007699999999999989	0	-0.012600000000000023	0.0021963668271285674
-0.007099999999999994	0	-0.013000000000000003	0
-0.016666666666666666	0	-0.007000000000000009	0.01906861320477794
-0.016666666666666666	0	-0.006866666666666669	0.01972971929998988
-0.01625	0	-0.007399999999999978	0.018214990165454508
-0.015625	0	-0.00779999999999997	0.01719894593458395
-0.015	0	-0.008199999999999989	0.015880721766445165
-0.014374999999999999	0	-0.008599999999999981	0.014421939817255244
-0.013749999999999998	0	-0.008999999999999972	0.013019323783020047
-0.013124999999999998	0	-0.009400000000000006	0.011813286497613644
-0.0125	0	-0.009800000000000012	0.010786166017125861
-0.011899999999999992	0	-0.010200000000000018	0.009810934182536854
-0.011299999999999998	0	-0.010599999999999995	0.008652306391707425
-0.010699999999999989	0	-0.011000000000000029	0.007196791553847057
-0.010099999999999994	0	-0.01140000000000002	0.005464267669122648
-0.00950000000000003	0	-0.011799999999999982	0.003601371175751363
-0.008899999999999977	0	-0.012200000000000032	0.001852961507206748
-0.008300000000000012	0	-0.012599999999999981	5.50287863459621E-4
-0.0076999999999999924	0	-0.013000000000000003	0
-0.016666666666666663	0	-0.007266666666666671	0.01869519902485454
-0.01666666666666667	0	-0.007400000000000007	0.018238529966746086
-0.01625	0	-0.007799999999999984	0.017408389065030585
-0.015625	0	-0.008199999999999989	0.016280400264096884
-0.015	0	-0.008600000000000023	0.015030480072385208
-0.014374999999999999	0	-0.009000000000000001	0.013817178629036015
-0.013750000000000012	0	-0.00940000000000002	0.01274721784384996
-0.013124999999999998	0	-0.00980000000000004	0.011813359087997759
-0.0125	0	-0.010199999999999989	0.010886073181754077
-0.01190000000000002	0	-0.010600000000000023	0.009833174291735395
-0.011299999999999984	0	-0.010999999999999985	0.008481064868182994
-0.010699999999999989	0	-0.011400000000000006	0.006813266360223989
-0.01009999999999998	0	-0.011800000000000012	0.004938914760727697
-0.00950000000000003	0	-0.012199999999999989	0.0030565364491981608
-0.008899999999999991	0	-0.012600000000000009	0.0013834892920692769
-0.008299999999999993	0	-0.013000000000000003	0
-0.016666666666666666	0	-0.007799999999999993	0.01776930997472497
-0.016666666666666666	0	-0.007666666666666657	0.018038177008199614
-0.01625	0	-0.008200000000000018	0.017028336379205138
-0.015625	0	-0.008599999999999981	0.015941605971174676
-0.015000000000000027	0	-0.009000000000000001	0.01484266349720759
-0.014374999999999985	0	-0.009400000000000035	0.013834475704352703
-0.013750000000000012	0	-0.009800000000000012	0.012929511543558935
-0.013124999999999998	0	-0.010200000000000018	0.012034849718044287
-0.0125	0	-0.010599999999999995	0.010993159357989972
-0.01190000000000002	0	-0.011000000000000029	0.009708882780330231
-0.011300000000000011	0	-0.011400000000000035	0.008078953255087432
-0.010700000000000003	0	-0.011800000000000012	0.006159063716023825
-0.010099999999999994	0	-0.012200000000000018	0.004100517521542673
-0.00950000000000003	0	-0.012600000000000009	0.0020596942342848683
-0.008899999999999995	0	-0.013000000000000003	0
-0.016666666666666666	0	-0.008199999999999997	0.017549585839157448
-0.016666666666666666	0	-0.008066666666666653	0.017676270067765933
-0.01625	0	-0.008600000000000023	0.0168980666605781
-0.015625	0	-0.009000000000000001	0.015902470683915287
-0.015	0	-0.009399999999999978	0.014932597406565684
-0.014374999999999999	0	-0.009800000000000012	0.014023869283025438
-0.013749999999999998	0	-0.010200000000000046	0.01312110516329096
-0.013124999999999998	0	-0.010600000000000036	0.012096569679105967
-0.0125	0	-0.011	0.010803708461748544
-0.01190000000000002	0	-0.011400000000000035	0.009187763709470763
-0.011299999999999998	0	-0.011800000000000012	0.007204751238175553
-0.010700000000000003	0	-0.012200000000000003	0.004948207727224469
-0.01009999999999998	0	-0.012600000000000009	0.0025475755237838443
-0.009499999999999995	0	-0.013000000000000003	0
-0.016666666666666666	0	-0.008600000000000003	0.017450358109662542
-0.016666666666666666	0	-0.008466666666666667	0.01749378134920489
-0.01625	0	-0.008999999999999972	0.01684695450550822
-0.015625	0	-0.009400000000000006	0.01592110142918158
-0.015000000000000013	0	-0.009800000000000012	0.015005317795903635
-0.014374999999999999	0	-0.010200000000000018	0.014078025900564539
-0.013749999999999998	0	-0.010600000000000036	0.013044102213706511
-0.013124999999999998	0	-0.011000000000000015	0.011767208390980473
-0.0125	0	-0.011400000000000006	0.010122939536936852
-0.01190000000000002	0	-0.011800000000000012	0.008089269699137768
-0.011299999999999998	0	-0.012199999999999975	0.005665169366370662
-0.010700000000000003	0	-0.012599999999999995	0.0029504223947505845
-0.010099999999999996	0	-0.013000000000000003	0
-0.016666666666666666	0	-0.008999999999999972	0.017350271823012013
-0.016666666666666666	0	-0.008866666666666655	0.017367309208035305
-0.01625	0	-0.009400000000000006	0.016734200387278415
-0.015625	0	-0.009800000000000012	0.01581926475156784
-0.015	0	-0.010200000000000018	0.01486520623008737
-0.014374999999999999	0	-0.010599999999999995	0.013808672239415143
-0.01374999999999997	0	-0.011	0.012531874764948723
-0.013124999999999998	0	-0.011400000000000035	0.010900297843473308
-0.0125	0	-0.011799999999999998	0.008812513107394816
-0.011900000000000006	0	-0.012199999999999989	0.0062704776240048695
-0.011299999999999998	0	-0.012599999999999995	0.0033042575645054664
-0.010699999999999996	0	-0.013000000000000003	0
-0.016666666666666666	0	-0.009400000000000006	0.01714738079303483
-0.016666666666666666	0	-0.00926666666666666	0.017184965499111433
-0.01625	0	-0.009800000000000012	0.01645149940980215
-0.015625	0	-0.010200000000000018	0.015472635456273542
-0.015	0	-0.010600000000000009	0.014385367887814436
-0.014374999999999999	0	-0.010999999999999985	0.013096058892803297
-0.013749999999999998	0	-0.011400000000000006	0.011472969436895766
-0.013124999999999998	0	-0.011800000000000026	0.009386577541444391
-0.0125	0	-0.012200000000000003	0.006757871907526058
-0.011899999999999992	0	-0.012599999999999981	0.003609521616143731
-0.011299999999999998	0	-0.013000000000000003	0
-0.016666666666666666	0	-0.009800000000000012	0.0167595138485424
-0.016666666666666666	0	-0.009666666666666676	0.016853747507701158
-0.01625	0	-0.010199999999999989	0.01591578321681563
-0.015625	0	-0.010600000000000023	0.014791652490875266
-0.015	0	-0.011	0.013476191910662213
-0.014374999999999999	0	-0.011400000000000006	0.011851971622844936
-0.013749999999999998	0	-0.011800000000000012	0.00977721330024103
-0.013124999999999998	0	-0.012199999999999989	0.007129054943794875
-0.0125	0	-0.012600000000000023	0.0038539458591609565
-0.011899999999999997	0	-0.013000000000000003	0
-0.016666666666666666	0	-0.010199999999999978	0.016119413328734677
-0.016666666666666666	0	-0.010066666666666653	0.016297985393063517
-0.01625	0	-0.010599999999999995	0.01505962203787959
-0.015625	0	-0.011	0.013705150034934601
-0.015000000000000027	0	-0.011400000000000006	0.012064237508849378
-0.014374999999999999	0	-0.011799999999999982	0.00999872200820048
-0.013749999999999998	0	-0.012200000000000018	0.007358788603574762
-0.013124999999999998	0	-0.012600000000000023	0.004032364505345327
-0.012499999999999997	0	-0.013000000000000003	0
-0.016666666666666666	0	-0.010600000000000004	0.015168785731769103
-0.016666666666666666	0	-0.010466666666666668	0.01545417279141445
-0.01625	0	-0.011000000000000015	0.013823515083192489
-0.015625	0	-0.011400000000000006	0.012149380262080834
-0.015000000000000027	0	-0.011799999999999982	0.010080473929251236
-0.014374999999999999	0	-0.012199999999999975	0.00745891041205647
-0.013749999999999998	0	-0.012599999999999995	0.004129804046356617
-0.013124999999999998	0	-0.013000000000000003	0
-0.016666666666666666	0	-0.011000000000000003	0.013853504958509835
-0.016666666666666666	0	-0.010866666666666663	0.014265540610072205
-0.01625	0	-0.011400000000000006	0.012150704761839817
-0.015625	0	-0.011799999999999982	0.010062066184024132
-0.015000000000000027	0	-0.012199999999999989	0.007454967831106987
-0.014374999999999999	0	-0.012600000000000023	0.004152622465647816
-0.01375	0	-0.013000000000000003	0
-0.016666666666666666	0	-0.011400000000000004	0.012120528477511841
-0.016666666666666666	0	-0.011266666666666675	0.012678131917962734
-0.01625	0	-0.011800000000000012	0.009984747469203397
-0.015625	0	-0.012200000000000032	0.0073805473590946346
-0.015	0	-0.012599999999999995	0.004117044478430601
-0.014375	0	-0.013000000000000003	0
-0.016666666666666666	0	-0.011800000000000019	0.009916860806962233
-0.016666666666666666	0	-0.011666666666666683	0.010638846571174379
-0.01625	0	-0.012200000000000018	0.007269951842237692
-0.015625	0	-0.012600000000000009	0.0040440162070833644
-0.015	0	-0.013000000000000003	0
-0.016666666666666666	0	-0.012200000000000008	0.007190868521134076
-0.016666666666666666	0	-0.01206666666666667	0.008095800396789317
-0.01625	0	-0.012600000000000009	0.003954922717750877
-0.015625	0	-0.013000000000000003	0
-0.01666666666666667	0	-0.0126	0.0038963342214323867
-0.01666666666666667	0	-0.012466666666666664	0.005001343929594714
-0.016249999999999997	0	-0.013000000000000003	0
-0.016666666666666666	0	-0.01286666666666667	0.001318307572583633
-0.016666666666666666	0	-0.013000000000000005	0
-0.0125	0	-0.00495	0
-0.013093750000000001	0	-0.00495	0.0559382366021632
-0.013125	0	-0.00495	0.05813005729269398
-0.01371875	0	-0.00495	0.06766623718926877
-0.013749999999999998	0	-0.00495	0.06888786630319102
-0.014343749999999999	0	-0.00495	0.06547929866159397
-0.014375	0	-0.00495	0.06565843444033709
-0.01496875	0	-0.00495	0.055806947270085686
-0.014999999999999998	0	-0.00495	0.055437373777208206
-0.015593749999999998	0	-0.00495	0.044524393710574164
-0.015625	0	-0.00495	0.04394116011013003
-0.01621875	0	-0.00495	0.03458746692256678
-0.016249999999999997	0	-0.00495	0.03400084747660802
-0.016666666666666666	0	-0.0049833333333333335	0.028857105235186635
-0.016666666666666666	0	-0.00495	0.0291049064071764
9.999999999999431E-5	0	-0.005399999999999992	2.2247962602828233
9.999999999999987E-5	-1.8369701987210287E-20	-0.005	1.9740992466505327
9.999999999998011E-5	0	-0.005799999999999997	2.0908491800057654
1.5000000000000568E-4	0	-0.00540000000000002	2.200595210128814
1.4999999999999977E-4	-2.7554552980815414E-20	-0.005	1.8902391503738922
9.999999999998011E-5	0	-0.006200000000000003	2.0646651402776652
1.5000000000000568E-4	0	-0.005800000000000012	2.015397756109274
2.0000000000001706E-4	0	-0.0054000000000000055	2.162509816229371
1.999999999999997E-4	-3.673940397442055E-20	-0.005	1.757397009112574
9.999999999995169E-5	0	-0.00659999999999998	1.866845648575625
1.500000000000199E-4	0	-0.0061999999999999885	2.009077263673421
2.0000000000001706E-4	0	-0.005800000000000012	1.9120359137311724
2.5E-4	0	-0.0054000000000000055	2.0868710188664803
2.499999999999996E-4	-4.592425496802568E-20	-0.005	1.4852075861102074
9.999999999998011E-5	0	-0.007000000000000014	1.774609918983999
1.4999999999997727E-4	0	-0.006600000000000009	1.8060088132461247
2.0000000000000286E-4	0	-0.006200000000000031	1.926649883517173
2.500000000000142E-4	0	-0.005799999999999969	1.7845324240306129
2.9999999999998295E-4	0	-0.005399999999999992	1.9576748837651088
2.9999999999999954E-4	-5.510910596163082E-20	-0.005	1.1640786314676852
9.999999999998011E-5	0	-0.007399999999999963	1.6279059094591992
1.5000000000004832E-4	0	-0.007	1.725788448188298
2.0000000000000286E-4	0	-0.006599999999999966	1.7257301438152393
2.499999999999716E-4	0	-0.006199999999999975	1.8213767811837784
3.0000000000001136E-4	0	-0.005800000000000026	1.6377746721748316
3.499999999999659E-4	0	-0.005399999999999978	1.803093720874077
3.4999999999999956E-4	-6.429395695523595E-20	-0.005	0.9312888581197946
9.999999999998011E-5	0	-0.007800000000000012	1.533536752890192
1.4999999999999148E-4	0	-0.007399999999999992	1.5837490438629718
2.0000000000003126E-4	0	-0.007000000000000029	1.6590242821141383
2.499999999999858E-4	0	-0.006599999999999995	1.6280032607183392
2.9999999999996875E-4	0	-0.006200000000000017	1.6984334661764147
3.499999999999659E-4	0	-0.005799999999999983	1.473998054503824
4.000000000000199E-4	0	-0.005399999999999963	1.6733790896539524
3.999999999999994E-4	-7.347880794884108E-20	-0.005	0.7044772882424496
9.999999999998011E-5	0	-0.008199999999999989	1.4252894089919428
1.4999999999999148E-4	0	-0.007799999999999983	1.4975448121668113
2.0000000000000286E-4	0	-0.007399999999999949	1.5252610066146735
2.499999999999858E-4	0	-0.006999999999999986	1.5771075059645858
2.9999999999999715E-4	0	-0.006599999999999995	1.5154160717167846
3.499999999999943E-4	0	-0.006200000000000017	1.561058050775382
3.9999999999996305E-4	0	-0.005799999999999997	1.2883934788465499
4.5000000000000286E-4	0	-0.005399999999999992	1.5530980835013073
4.499999999999993E-4	-8.26636589424462E-20	-0.005	0.49271040078401396
9.999999999996589E-5	0	-0.008599999999999995	1.343648358964401
1.4999999999999148E-4	0	-0.008199999999999989	1.3944289609664464
2.0000000000000286E-4	0	-0.007800000000000012	1.4490575323122357
2.500000000000142E-4	0	-0.007399999999999949	1.4544884087740844
2.9999999999999715E-4	0	-0.006999999999999986	1.4833048468864136
3.499999999999943E-4	0	-0.00659999999999998	1.3922673414319136
4.000000000000199E-4	0	-0.0061999999999999885	1.4146958592770822
4.5000000000001706E-4	0	-0.005800000000000026	1.0822566072755715
5.000000000000142E-4	0	-0.00540000000000002	1.472537736404109
4.999999999999993E-4	-9.184850993605135E-20	-0.005	0
1.0000000000000853E-4	0	-0.009000000000000001	1.26167981120031
1.500000000000199E-4	0	-0.008599999999999995	1.3181994832285153
1.9999999999998863E-4	0	-0.008199999999999989	1.353294508665462
2.500000000000426E-4	0	-0.007799999999999983	1.3899434707405893
2.9999999999995455E-4	0	-0.007399999999999963	1.3738651260403785
3.5000000000003697E-4	0	-0.007000000000000029	1.380842755738795
4.000000000000199E-4	0	-0.006599999999999951	1.2627443717214757
4.5000000000000286E-4	0	-0.006200000000000017	1.2682797613231258
5.0E-4	0	-0.005799999999999997	0.8355863041009924
0.0010999999999999944	0	-0.005399999999999992	0.4388947513437305
0.0010999999999999996	0	-0.005	0
9.999999999995169E-5	0	-0.00940000000000002	1.1942391472737535
1.4999999999999148E-4	0	-0.008999999999999972	1.2400817091364478
2.0000000000000286E-4	0	-0.008600000000000009	1.2839130737610756
2.5E-4	0	-0.008199999999999989	1.3032768330889613
3.0000000000001136E-4	0	-0.007799999999999983	1.3223317525194946
3.500000000000085E-4	0	-0.007399999999999978	1.2861654875063055
4.000000000000057E-4	0	-0.007	1.2732143519409516
4.4999999999997445E-4	0	-0.006600000000000009	1.1290545547941135
5.000000000000142E-4	0	-0.0061999999999999885	1.1489384324901408
0.0010999999999999801	0	-0.005799999999999941	0.18830081449484076
0.001700000000000003	0	-0.005399999999999963	0.1495603862886066
0.001700000000000003	0	-0.005	0
9.999999999996589E-5	0	-0.009800000000000053	1.128933495700332
1.4999999999997727E-4	0	-0.009400000000000035	1.1761811516056946
1.9999999999998863E-4	0	-0.009000000000000001	1.2110786576816372
2.500000000000142E-4	0	-0.008599999999999981	1.241932735685689
2.9999999999996875E-4	0	-0.008199999999999975	1.2459983309075275
3.499999999999943E-4	0	-0.0077999999999999545	1.2484598845734531
3.999999999999915E-4	0	-0.007399999999999949	1.1941856336627108
4.5000000000000286E-4	0	-0.007000000000000014	1.164869921755657
5.0E-4	0	-0.006600000000000009	0.9830653839654243
0.0010999999999999801	0	-0.0061999999999999885	0.18336336979730827
0.001700000000000017	0	-0.005799999999999983	0.1626766717957598
0.0022999999999999687	0	-0.005399999999999992	0.05350870323016439
0.0023000000000000026	0	-0.005	0
9.999999999996589E-5	0	-0.010200000000000046	1.069824731898215
1.4999999999997727E-4	0	-0.009800000000000026	1.1135653978525342
1.9999999999998863E-4	0	-0.009400000000000006	1.1517395152870464
2.499999999999858E-4	0	-0.009000000000000001	1.1755354599911279
2.9999999999996875E-4	0	-0.008599999999999965	1.1935813037808762
3.499999999999801E-4	0	-0.008199999999999975	1.1832213047903881
4.000000000000057E-4	0	-0.007799999999999941	1.1705891464714608
4.4999999999998866E-4	0	-0.007399999999999949	1.1001484381877609
5.0E-4	0	-0.007	1.0663120121004481
0.0010999999999999801	0	-0.006599999999999995	0.20776851171777483
0.001700000000000003	0	-0.006199999999999975	0.0827971090148835
0.0023000000000000112	0	-0.0057999999999999545	0.06019597346188597
0.002900000000000006	0	-0.0054000000000000055	0.03278815411158372
0.0029000000000000024	0	-0.005	0
9.999999999995169E-5	0	-0.010600000000000023	1.0106180242065468
1.5000000000000568E-4	0	-0.01020000000000006	1.0568312732775578
1.9999999999998863E-4	0	-0.009800000000000026	1.0927703716446082
2.499999999999858E-4	0	-0.009400000000000049	1.1216029618756913
3.0000000000001136E-4	0	-0.009000000000000001	1.13446676302247
3.499999999999659E-4	0	-0.008599999999999995	1.1402751303611844
4.000000000000057E-4	0	-0.008199999999999989	1.116724777994955
4.4999999999997445E-4	0	-0.007799999999999969	1.0910956953182107
4.999999999999858E-4	0	-0.007399999999999992	1.0027783091042686
0.0010999999999999801	0	-0.006999999999999986	0.26853255843332546
0.001700000000000017	0	-0.006600000000000009	0.0751571926756236
0.002299999999999983	0	-0.0061999999999999885	0.07809134530524128
0.0028999999999999916	0	-0.005799999999999983	0.05284269247993243
0.0035000000000000426	0	-0.005399999999999992	0.020669832171974236
0.0035	0	-0.005	0
9.999999999999431E-5	0	-0.011000000000000015	0.9387833378077619
1.4999999999999148E-4	0	-0.010600000000000023	0.9997146314651191
1.9999999999997442E-4	0	-0.010200000000000032	1.0391293174960174
2.500000000000142E-4	0	-0.009800000000000053	1.0670779823149028
3.0000000000001136E-4	0	-0.00940000000000002	1.0865818506567628
3.499999999999943E-4	0	-0.009000000000000001	1.0889776874233843
3.999999999999915E-4	0	-0.008599999999999965	1.083452124583597
4.5000000000001706E-4	0	-0.008199999999999975	1.0481113571133918
5.0E-4	0	-0.0077999999999999545	1.014058690139114
0.0011000000000000228	0	-0.0074000000000000055	0.30164571279581287
0.0016999999999999886	0	-0.0069999999999999715	0.06068063471536618
0.0022999999999999974	0	-0.006599999999999951	0.06006286838492513
0.002900000000000006	0	-0.006199999999999975	0.05606548655939558
0.0035	0	-0.005799999999999969	0.03361813341708509
0.004100000000000009	0	-0.0054000000000000055	0.015915522315070034
0.004100000000000001	0	-0.005	0
9.999999999996589E-5	0	-0.01140000000000002	0.8682497965064748
1.500000000000199E-4	0	-0.011000000000000015	0.9293898395034978
1.9999999999997442E-4	0	-0.010600000000000023	0.9847708203482253
2.5E-4	0	-0.010200000000000002	1.0171126746112165
3.0000000000001136E-4	0	-0.00980000000000004	1.0371177691854787
3.499999999999659E-4	0	-0.009399999999999992	1.047557825414477
4.000000000000057E-4	0	-0.009000000000000015	1.0401964067099319
4.5000000000003127E-4	0	-0.008600000000000009	1.024551369049898
4.999999999999858E-4	0	-0.008199999999999989	0.9779691192528511
0.0010999999999999944	0	-0.007799999999999983	0.34224223084329625
0.0016999999999999886	0	-0.007399999999999978	0.060590854424952725
0.0022999999999999544	0	-0.007000000000000014	0.057859821382323956
0.002900000000000006	0	-0.006599999999999995	0.05909499509970664
0.0035000000000000144	0	-0.006199999999999975	0.0426178722254096
0.004100000000000023	0	-0.005800000000000012	0.027740407783665363
0.004700000000000003	0	-0.00540000000000002	0.012223658544316111
0.004700000000000003	0	-0.005	0
9.999999999996589E-5	0	-0.01180000000000004	0.7164226283082777
1.500000000000199E-4	0	-0.011400000000000035	0.8614155260637208
1.9999999999994602E-4	0	-0.011000000000000015	0.916566087818027
2.5E-4	0	-0.010600000000000023	0.9660893104729807
3.0000000000001136E-4	0	-0.01020000000000006	0.9912735483595203
3.499999999999801E-4	0	-0.009800000000000026	1.0035834139185464
3.9999999999997725E-4	0	-0.009400000000000035	1.0054331419113987
4.4999999999998866E-4	0	-0.009000000000000029	0.9891973768014216
4.999999999999716E-4	0	-0.008600000000000009	0.9654543796538007
0.0011000000000000228	0	-0.008199999999999975	0.3675952366204769
0.0016999999999999886	0	-0.007799999999999997	0.07694808884219675
0.002299999999999983	0	-0.007399999999999978	0.0485954352249419
0.002900000000000034	0	-0.007	0.055364195222532275
0.0035	0	-0.006599999999999966	0.04588965708341038
0.004099999999999994	0	-0.0061999999999999885	0.0350478480121201
0.004700000000000003	0	-0.005800000000000012	0.021398137897274887
0.005299999999999997	0	-0.0054000000000000055	0.009535062735741569
0.005300000000000001	0	-0.005	0
9.999999999998011E-5	0	-0.012199999999999989	0.6251862389466933
1.500000000000199E-4	0	-0.011800000000000026	0.7092316832966455
1.9999999999998863E-4	0	-0.011400000000000063	0.8517328313111937
2.499999999999858E-4	0	-0.011000000000000015	0.9005176097773785
2.9999999999996875E-4	0	-0.010600000000000023	0.9440625423426158
3.499999999999801E-4	0	-0.010200000000000032	0.9621523648856249
3.9999999999997725E-4	0	-0.009800000000000026	0.9671996546808865
4.4999999999998866E-4	0	-0.009400000000000006	0.9610938192341436
4.999999999999716E-4	0	-0.009000000000000001	0.9368106264923266
0.0011000000000000085	0	-0.008599999999999981	0.39426651845014027
0.0016999999999999886	0	-0.008199999999999947	0.09229142921404422
0.0022999999999999974	0	-0.007799999999999969	0.046886999732010215
0.0029000000000000197	0	-0.007399999999999992	0.053228846122269684
0.0035000000000000144	0	-0.007	0.04775846680266283
0.004099999999999994	0	-0.006600000000000009	0.039866644140521525
0.004700000000000003	0	-0.006200000000000003	0.028204391546598144
0.005300000000000011	0	-0.0057999999999999545	0.01694627538000828
0.005900000000000006	0	-0.005399999999999978	0.006943213496133509
0.0059000000000000025	0	-0.005	0
9.999999999996589E-5	0	-0.012600000000000009	0.13043359556000914
1.4999999999997727E-4	0	-0.012200000000000003	0.6201568905048424
1.9999999999998863E-4	0	-0.011800000000000012	0.6999642642235303
2.499999999999858E-4	0	-0.011400000000000035	0.8392105318821395
2.9999999999998295E-4	0	-0.011	0.8815044174334145
3.499999999999801E-4	0	-0.010600000000000023	0.9191363161223958
3.9999999999997725E-4	0	-0.010200000000000018	0.9303013826073814
4.4999999999998866E-4	0	-0.009800000000000053	0.9286940403373102
5.000000000000142E-4	0	-0.009399999999999978	0.9155054659501924
0.0010999999999999944	0	-0.008999999999999972	0.41327487599675183
0.001700000000000017	0	-0.008599999999999995	0.11342015295292811
0.0023000000000000112	0	-0.008199999999999975	0.046905042526734934
0.0028999999999999772	0	-0.007799999999999997	0.050804704738438615
0.0035	0	-0.007399999999999949	0.04789210832225444
0.004100000000000009	0	-0.006999999999999986	0.04254685724532348
0.004700000000000003	0	-0.006599999999999951	0.03291838834261875
0.005299999999999983	0	-0.006199999999999975	0.022544326222471316
0.005900000000000006	0	-0.005800000000000012	0.01248717446329148
0.006500000000000001	0	-0.005399999999999992	0.004514887951526623
0.006500000000000004	0	-0.005	0
9.999999999998721E-5	0	-0.013000000000000003	0
1.4999999999997727E-4	0	-0.012600000000000009	0.13956182656202212
1.9999999999998863E-4	0	-0.012200000000000003	0.6134834509669966
2.499999999999858E-4	0	-0.011800000000000012	0.6888373711620001
2.9999999999996875E-4	0	-0.011400000000000035	0.8239906916985313
3.499999999999801E-4	0	-0.011000000000000029	0.8598129505562754
4.000000000000199E-4	0	-0.010600000000000023	0.8917942898932835
4.4999999999997445E-4	0	-0.010199999999999989	0.8962368085830161
5.000000000000142E-4	0	-0.009800000000000026	0.8888345625105059
0.0010999999999999944	0	-0.009400000000000035	0.4305927264932392
0.001700000000000003	0	-0.008999999999999985	0.13263497400130855
0.0022999999999999974	0	-0.008599999999999981	0.05226405704063888
0.0028999999999999916	0	-0.00819999999999996	0.05017970461613692
0.0035	0	-0.007800000000000012	0.048085036864036576
0.004100000000000009	0	-0.007399999999999992	0.044302267070932974
0.00469999999999996	0	-0.006999999999999986	0.03629579856743658
0.005299999999999997	0	-0.006599999999999966	0.026836060717038396
0.005899999999999977	0	-0.0061999999999999885	0.016976887738239223
0.0065000000000000144	0	-0.005799999999999969	0.008344143390035681
0.007100000000000037	0	-0.005399999999999978	0.0022062911053710725
0.007100000000000005	0	-0.005	0
1.4999999999998793E-4	0	-0.013000000000000003	0
1.9999999999998863E-4	0	-0.012599999999999995	0.15085669957365536
2.499999999999858E-4	0	-0.012199999999999989	0.6053116904803496
2.9999999999998295E-4	0	-0.011800000000000026	0.6759307117549768
3.500000000000085E-4	0	-0.01140000000000002	0.8063179068161966
4.000000000000199E-4	0	-0.011000000000000015	0.8357343372761684
4.4999999999998866E-4	0	-0.010599999999999995	0.862557733557249
4.999999999999716E-4	0	-0.010200000000000046	0.8603974855693454
0.0010999999999999944	0	-0.009800000000000026	0.4442768299622604
0.0016999999999999745	0	-0.009400000000000049	0.15266650226093287
0.0022999999999999974	0	-0.009000000000000001	0.060217574734384854
0.0028999999999999916	0	-0.008599999999999995	0.05103339376317318
0.0034999999999999714	0	-0.008200000000000002	0.04837517227956089
0.004099999999999994	0	-0.007800000000000026	0.04538740580372531
0.004700000000000003	0	-0.007399999999999978	0.038683386772172916
0.005299999999999997	0	-0.0069999999999999715	0.030150352343760258
0.005900000000000006	0	-0.00659999999999998	0.020684990648568862
0.006500000000000001	0	-0.006200000000000003	0.011763520947890524
0.007100000000000009	0	-0.005799999999999997	0.004550407168789813
0.007699999999999989	0	-0.005399999999999978	6.960702182064624E-4
0.00770000000000001	0	-0.005	0
1.9999999999998507E-4	0	-0.013000000000000003	0
2.499999999999716E-4	0	-0.012600000000000009	0.16327371853534017
2.9999999999998295E-4	0	-0.012200000000000003	0.5956918082698636
3.499999999999659E-4	0	-0.01180000000000004	0.6612784848023002
4.000000000000057E-4	0	-0.011400000000000006	0.7864493537686144
4.4999999999998866E-4	0	-0.011000000000000015	0.8095264046876492
4.999999999999716E-4	0	-0.010600000000000023	0.8321205920307112
0.0011000000000000228	0	-0.010200000000000018	0.45295244992147143
0.001700000000000003	0	-0.009800000000000026	0.17150001489035616
0.0023000000000000112	0	-0.009400000000000006	0.07045098723292532
0.002900000000000034	0	-0.009000000000000001	0.05357408548454067
0.0034999999999999858	0	-0.008599999999999995	0.04909591865088548
0.004099999999999994	0	-0.008200000000000002	0.046130670386077044
0.004700000000000003	0	-0.007799999999999941	0.04040356071027077
0.005299999999999997	0	-0.007399999999999978	0.032785129610042346
0.0059000000000000484	0	-0.006999999999999958	0.02386377222608718
0.006500000000000028	0	-0.00659999999999998	0.014968717618472738
0.007100000000000052	0	-0.0061999999999999885	0.007237425010949287
0.007700000000000018	0	-0.005799999999999997	0.002424718280827217
0.008299999999999969	0	-0.005399999999999963	0.0022817743056133457
0.008300000000000009	0	-0.005	0
2.499999999999858E-4	0	-0.013000000000000003	0
2.9999999999998295E-4	0	-0.012599999999999981	0.17620537402918604
3.499999999999801E-4	0	-0.012200000000000003	0.5845630836508139
4.000000000000199E-4	0	-0.011800000000000026	0.64508251147031
4.4999999999997445E-4	0	-0.011399999999999992	0.7646454064391699
4.999999999999858E-4	0	-0.011	0.7814173631129326
0.0010999999999999944	0	-0.010600000000000036	0.46089402162358584
0.0017000000000000313	0	-0.010199999999999989	0.18853032026447636
0.0022999999999999687	0	-0.00980000000000004	0.08128015151656304
0.002900000000000034	0	-0.009400000000000006	0.057169917232945365
0.0034999999999999714	0	-0.009000000000000001	0.049936073284772765
0.004099999999999994	0	-0.008599999999999995	0.046363653774618326
0.004699999999999974	0	-0.00819999999999996	0.04144110609767782
0.005299999999999983	0	-0.007799999999999969	0.034851293186052776
0.005900000000000006	0	-0.007399999999999992	0.026668722046755883
0.006499999999999986	0	-0.007	0.018071526061023097
0.0070999999999999805	0	-0.006599999999999995	0.010242258351172845
0.0077000000000000315	0	-0.006200000000000017	0.004921902005500382
0.008299999999999997	0	-0.005799999999999997	0.004366932959860076
0.008899999999999991	0	-0.005399999999999978	0.004171899559424756
0.008900000000000005	0	-0.005	0
2.9999999999998295E-4	0	-0.013000000000000003	0
3.499999999999801E-4	0	-0.012599999999999995	0.1890620230573089
3.999999999999915E-4	0	-0.012200000000000003	0.5712445091323525
4.4999999999998866E-4	0	-0.011800000000000012	0.6276866708012767
4.999999999999858E-4	0	-0.01140000000000002	0.7411676744274768
0.0011000000000000085	0	-0.011000000000000057	0.45469356079209455
0.0016999999999999886	0	-0.010600000000000036	0.20468375444127407
0.0023000000000000112	0	-0.010200000000000018	0.09194258758606964
0.0029000000000000197	0	-0.009800000000000012	0.06095255878554596
0.0035	0	-0.009400000000000035	0.05034037731568479
0.004099999999999994	0	-0.009000000000000015	0.04566157135129128
0.0047000000000000175	0	-0.008599999999999981	0.04157446399063235
0.005299999999999997	0	-0.008200000000000002	0.036334501008527684
0.005900000000000006	0	-0.007799999999999983	0.029189575865219534
0.0065000000000000144	0	-0.007399999999999978	0.0211344925358821
0.007099999999999994	0	-0.007000000000000014	0.013474797418938143
0.007700000000000003	0	-0.006600000000000009	0.007898324269574052
0.008299999999999997	0	-0.0061999999999999885	0.006586520719566307
0.008900000000000005	0	-0.005800000000000012	0.007432261872130725
0.00950000000000003	0	-0.00540000000000002	0.00609079113479314
0.009500000000000007	0	-0.005	0
3.499999999999801E-4	0	-0.013000000000000003	0
3.999999999999915E-4	0	-0.012599999999999995	0.20319525569113192
4.5000000000001706E-4	0	-0.012199999999999989	0.55457882310426
4.999999999999858E-4	0	-0.011800000000000012	0.6106217503351031
0.0010999999999999801	0	-0.011400000000000035	0.45242564076196207
0.0016999999999999886	0	-0.011000000000000029	0.2159552968919254
0.0023000000000000112	0	-0.010600000000000036	0.10137685860744869
0.002899999999999949	0	-0.010200000000000032	0.06359043290296115
0.0035000000000000144	0	-0.009800000000000026	0.04919528370676932
0.004099999999999994	0	-0.009400000000000006	0.04312443948707531
0.004699999999999989	0	-0.009000000000000001	0.04027135165358006
0.005299999999999997	0	-0.008599999999999981	0.037071839513436844
0.005899999999999991	0	-0.008199999999999989	0.031452286002649196
0.0065000000000000144	0	-0.007799999999999983	0.024190392006997408
0.007100000000000009	0	-0.007399999999999978	0.016844077367551474
0.007699999999999989	0	-0.007000000000000014	0.011136689358446306
0.008299999999999997	0	-0.00659999999999998	0.009020216158700686
0.008900000000000005	0	-0.006200000000000017	0.01002236491873656
0.0095	0	-0.005799999999999997	0.010654541221453005
0.010100000000000038	0	-0.005399999999999992	0.008149855197167861
0.010100000000000005	0	-0.005	0
3.9999999999998793E-4	0	-0.013000000000000003	0
4.5000000000003127E-4	0	-0.012600000000000037	0.21613406666907156
4.999999999999716E-4	0	-0.012199999999999989	0.5332772780685954
0.0010999999999999801	0	-0.011799999999999982	0.4116907543071963
0.0016999999999999886	0	-0.011399999999999992	0.23019493834784152
0.002299999999999983	0	-0.011000000000000029	0.10949962592668498
0.0029000000000000197	0	-0.010600000000000023	0.06363133645782511
0.0035000000000000144	0	-0.010200000000000032	0.04480303437824929
0.004099999999999994	0	-0.00980000000000004	0.037252184485381326
0.004699999999999989	0	-0.009400000000000006	0.03676074664424359
0.005299999999999997	0	-0.009000000000000001	0.03687374620527167
0.005899999999999991	0	-0.008599999999999995	0.03349137824982784
0.0065000000000000144	0	-0.008200000000000002	0.027277438308494825
0.007099999999999994	0	-0.007799999999999983	0.020286956686479896
0.007699999999999989	0	-0.007399999999999992	0.014471259662005659
0.008299999999999983	0	-0.007000000000000014	0.01160565856674071
0.008900000000000005	0	-0.006600000000000009	0.012150973111773685
0.009500000000000014	0	-0.0061999999999999885	0.01386115520902986
0.010099999999999994	0	-0.005799999999999997	0.014157006507397355
0.010700000000000003	0	-0.0054000000000000055	0.010769354114283132
0.010700000000000003	0	-0.005	0
4.499999999999851E-4	0	-0.013000000000000003	0
4.999999999999858E-4	0	-0.012600000000000009	0.24356311392765853
0.0010999999999999944	0	-0.012200000000000003	0.4229136009145133
0.001700000000000003	0	-0.01180000000000004	0.24751483377989147
0.0022999999999999687	0	-0.01140000000000002	0.12258568776681601
0.0028999999999999916	0	-0.011000000000000015	0.061635158580210736
0.0035000000000000144	0	-0.010600000000000023	0.03525781385476588
0.004099999999999994	0	-0.010200000000000018	0.025474195065115782
0.004699999999999974	0	-0.009800000000000053	0.030316918288444326
0.005300000000000011	0	-0.009400000000000006	0.03584668675509826
0.005899999999999991	0	-0.009000000000000001	0.03547850668041677
0.006500000000000001	0	-0.008599999999999995	0.0304727522946859
0.007100000000000009	0	-0.008199999999999989	0.023768096489669786
0.007700000000000003	0	-0.007800000000000012	0.017776359754495773
0.008300000000000012	0	-0.0074000000000000055	0.014218817216695477
0.008900000000000005	0	-0.007000000000000014	0.013968884642534516
0.0095	0	-0.00659999999999998	0.015936747675343765
0.01009999999999998	0	-0.0061999999999999885	0.018040584656188817
0.010699999999999989	0	-0.005799999999999983	0.018334918156269493
0.011299999999999998	0	-0.00540000000000002	0.013895853314154813
0.011300000000000004	0	-0.005	0
4.999999999999858E-4	0	-0.013000000000000003	0
0.0010999999999999944	0	-0.012599999999999981	0.375426957416556
0.0016999999999999745	0	-0.012199999999999989	0.33905960314527867
0.002299999999999983	0	-0.011800000000000012	0.17668698915148293
0.0028999999999999916	0	-0.011400000000000035	0.0767532601670562
0.0034999999999999858	0	-0.011	0.030272312498274483
0.004100000000000009	0	-0.010600000000000023	0.003623043284646437
0.004700000000000003	0	-0.010200000000000018	0.02294393677529515
0.005299999999999997	0	-0.009800000000000026	0.03534441914148131
0.005899999999999991	0	-0.00940000000000002	0.03796460606088295
0.006500000000000001	0	-0.009000000000000001	0.03393563653394338
0.007100000000000009	0	-0.008600000000000009	0.02727095966832518
0.007700000000000003	0	-0.008199999999999989	0.0209471506614609
0.008299999999999983	0	-0.007800000000000026	0.016719671248863317
0.008900000000000005	0	-0.0074000000000000055	0.015546882815142925
0.009500000000000014	0	-0.006999999999999986	0.017145400932524247
0.010100000000000052	0	-0.0066000000000000225	0.02009600725468052
0.010699999999999989	0	-0.0061999999999999885	0.02290711074826205
0.011299999999999984	0	-0.005799999999999983	0.024002895105630674
0.011899999999999992	0	-0.0054000000000000055	0.021341165202921026
0.011900000000000003	0	-0.005	0
0.0010999999999999873	0	-0.013000000000000003	0
0.0016999999999999886	0	-0.012600000000000023	0.3959631329360948
0.0022999999999999687	0	-0.012199999999999989	0.29966176202473466
0.0028999999999999916	0	-0.011799999999999982	0.1592742474163488
0.0034999999999999858	0	-0.011400000000000006	0.07488249023130533
0.004099999999999994	0	-0.011000000000000015	0.03455804345869492
0.004700000000000003	0	-0.010599999999999995	0.03031162545999206
0.005299999999999997	0	-0.010200000000000018	0.03945244777759956
0.005899999999999991	0	-0.009799999999999998	0.042103074246084594
0.006500000000000001	0	-0.009400000000000006	0.03792135317414904
0.007099999999999994	0	-0.008999999999999985	0.030775922076366292
0.007699999999999974	0	-0.008599999999999981	0.02387674200336232
0.008299999999999983	0	-0.008199999999999947	0.01896243597473446
0.008900000000000005	0	-0.007799999999999969	0.016876080849493828
0.009500000000000014	0	-0.0074000000000000055	0.01772499085364521
0.01009999999999998	0	-0.006999999999999986	0.020719866739455247
0.010700000000000003	0	-0.006599999999999966	0.024805099499866208
0.011299999999999998	0	-0.0061999999999999885	0.029220172249539142
0.011899999999999978	0	-0.005800000000000012	0.03392686059621993
0.0125	0	-0.0054000000000000055	0.0417475110600494
0.0125	0	-0.005	0
0.0016999999999999852	0	-0.013000000000000003	0
0.002299999999999983	0	-0.012599999999999981	0.3533433295285524
0.002900000000000006	0	-0.012200000000000032	0.27135665833474315
0.0035000000000000144	0	-0.01180000000000004	0.16048442998326212
0.004099999999999994	0	-0.01140000000000002	0.09206752113712771
0.0047000000000000175	0	-0.011000000000000029	0.061270371435309626
0.005299999999999997	0	-0.010599999999999995	0.053014094342840816
0.005899999999999977	0	-0.010200000000000002	0.04932575795290228
0.006500000000000028	0	-0.009800000000000012	0.042683093102787166
0.007099999999999994	0	-0.009399999999999992	0.03421397649302424
0.007700000000000003	0	-0.008999999999999972	0.02643126193262027
0.008299999999999983	0	-0.008599999999999965	0.020794904104078228
0.008900000000000005	0	-0.008199999999999975	0.017882788044917764
0.0095	0	-0.007799999999999969	0.017844025280341413
0.010100000000000008	0	-0.0074000000000000055	0.020326207596751463
0.010700000000000003	0	-0.007000000000000014	0.02465064908472811
0.011300000000000011	0	-0.006599999999999995	0.030361369699969727
0.011900000000000034	0	-0.006200000000000003	0.03767946321491383
0.012499999999999987	0	-0.005799999999999997	0.04789164031167706
0.013125	0	-0.00540000000000002	0.06300762564864622
0.013125	0	-0.005	0.05887564753778879
0.00229999999999999	0	-0.013000000000000003	0
0.0028999999999999916	0	-0.012600000000000009	0.2802791375647496
0.0034999999999999576	0	-0.012200000000000032	0.237567856234476
0.004100000000000009	0	-0.011800000000000012	0.15737011995307362
0.004699999999999989	0	-0.011400000000000049	0.10363122004957517
0.005299999999999983	0	-0.011000000000000029	0.07521346423634803
0.00590000000000002	0	-0.010600000000000009	0.059954065238235044
0.006500000000000001	0	-0.010200000000000018	0.04815988811817688
0.0070999999999999805	0	-0.009799999999999998	0.0373830472169554
0.007699999999999974	0	-0.009400000000000006	0.028422678540165332
0.008299999999999997	0	-0.009000000000000001	0.022054556385691208
0.008899999999999977	0	-0.008600000000000036	0.018455537405661335
0.0095	0	-0.008199999999999989	0.01758532304543792
0.010100000000000022	0	-0.007799999999999983	0.019277611492066832
0.010700000000000003	0	-0.00740000000000002	0.02315830408669833
0.011299999999999998	0	-0.0069999999999999715	0.028912759360283515
0.011900000000000034	0	-0.006599999999999966	0.036645721541999465
0.012499999999999987	0	-0.006200000000000003	0.04707874408027209
0.013125	0	-0.005799999999999997	0.05987194133360697
0.01375	0	-0.005399999999999978	0.06630258787342562
0.01375	0	-0.005	0.06891094264492378
0.002899999999999988	0	-0.013000000000000003	0
0.0034999999999999714	0	-0.012600000000000009	0.20484990819515597
0.004099999999999994	0	-0.012200000000000003	0.1917898582226571
0.004699999999999989	0	-0.011800000000000026	0.13958893726984586
0.005299999999999997	0	-0.01140000000000002	0.09827236629571565
0.005900000000000006	0	-0.011	0.0716008707027595
0.006500000000000001	0	-0.010600000000000036	0.05347700348723867
0.0070999999999999805	0	-0.010200000000000018	0.03982769090963098
0.007700000000000018	0	-0.009800000000000012	0.02958542714124977
0.008299999999999997	0	-0.009399999999999978	0.022569647949884523
0.008899999999999977	0	-0.008999999999999972	0.018472976781641694
0.009500000000000043	0	-0.008600000000000009	0.016959614447920515
0.010100000000000022	0	-0.008199999999999989	0.01783519349494279
0.010700000000000003	0	-0.007799999999999983	0.020922001229717564
0.011299999999999998	0	-0.0074000000000000055	0.026025884731485618
0.011900000000000006	0	-0.007	0.0331125107709851
0.0125	0	-0.006599999999999995	0.042356314575153535
0.013124999999999972	0	-0.0061999999999999885	0.05308178518073302
0.01375	0	-0.005799999999999997	0.05991126994517034
0.014375000000000015	0	-0.0054000000000000055	0.0598273481036506
0.014375	0	-0.005	0.0653222849489631
0.0034999999999999892	0	-0.013000000000000003	0
0.004099999999999994	0	-0.012600000000000023	0.1385475202696602
0.004699999999999989	0	-0.012199999999999989	0.14067884738657369
0.005299999999999997	0	-0.011800000000000012	0.10879248470200696
0.00590000000000002	0	-0.011400000000000035	0.07877846148199955
0.006500000000000001	0	-0.011000000000000029	0.05661461008222647
0.007099999999999994	0	-0.010599999999999981	0.040757253807098937
0.007699999999999974	0	-0.010200000000000018	0.029575761454845667
0.008299999999999983	0	-0.009799999999999998	0.022171659082575387
0.008899999999999977	0	-0.009400000000000006	0.017830779390740143
0.009500000000000014	0	-0.009000000000000001	0.01594046952895702
0.01009999999999998	0	-0.008599999999999995	0.01615858834787876
0.010700000000000003	0	-0.008199999999999989	0.018374451371487917
0.011300000000000011	0	-0.007800000000000026	0.022517267801625957
0.011899999999999992	0	-0.007399999999999992	0.028513291954599826
0.0125	0	-0.007	0.036278442366906104
0.013124999999999972	0	-0.00659999999999998	0.045074431672314855
0.01375	0	-0.006199999999999975	0.0515776153054577
0.014375	0	-0.005799999999999997	0.05284213862454213
0.015000000000000029	0	-0.00540000000000002	0.04929599157556995
0.015	0	-0.005	0.05495362593301458
0.004099999999999991	0	-0.013000000000000003	0
0.004699999999999974	0	-0.012599999999999995	0.08693921387612771
0.005299999999999997	0	-0.012199999999999961	0.09315798102549681
0.005900000000000006	0	-0.011799999999999982	0.07473319016683191
0.006500000000000001	0	-0.011400000000000035	0.05480940531385942
0.0070999999999999805	0	-0.010999999999999972	0.03915031237942379
0.007700000000000018	0	-0.010600000000000023	0.02802438837377014
0.008299999999999997	0	-0.010200000000000018	0.020726233007472002
0.008899999999999991	0	-0.00980000000000004	0.01646842386091465
0.00950000000000003	0	-0.009399999999999992	0.014505937230625118
0.010100000000000008	0	-0.009000000000000029	0.01433615326370732
0.010700000000000003	0	-0.008600000000000009	0.015805315539664352
0.011299999999999998	0	-0.008200000000000018	0.01893430614556551
0.011900000000000006	0	-0.007799999999999969	0.02370539684044706
0.012500000000000015	0	-0.007399999999999978	0.02996254291183662
0.013125000000000015	0	-0.007000000000000014	0.0370402219256829
0.013749999999999986	0	-0.006599999999999966	0.04281680568352194
0.014375	0	-0.0061999999999999885	0.04500415541699673
0.015000000000000015	0	-0.005800000000000012	0.04312128716320811
0.015624999999999986	0	-0.005399999999999992	0.03876753476264475
0.015625	0	-0.005	0.0434689260927596
0.004699999999999989	0	-0.013000000000000003	0
0.005299999999999997	0	-0.012599999999999995	0.050710983132735914
0.0059000000000000346	0	-0.012199999999999961	0.05609004622348379
0.006499999999999986	0	-0.011799999999999982	0.04605350181778994
0.007099999999999994	0	-0.011400000000000006	0.0341925121424934
0.007699999999999989	0	-0.011000000000000015	0.02467771125757501
0.008299999999999997	0	-0.010600000000000036	0.018187048593594518
0.008899999999999977	0	-0.010200000000000018	0.014396505076945955
0.0095	0	-0.009800000000000026	0.012674404701666078
0.01009999999999998	0	-0.009400000000000006	0.012429485772067246
0.010700000000000003	0	-0.009000000000000001	0.013402797894555212
0.011299999999999998	0	-0.008599999999999995	0.015641322094804275
0.011900000000000006	0	-0.008199999999999989	0.019230265498519805
0.0125	0	-0.007799999999999983	0.024076337308190063
0.013124999999999972	0	-0.007400000000000034	0.02965030331727563
0.013749999999999986	0	-0.006999999999999986	0.0345718518842095
0.014375	0	-0.00659999999999998	0.037186790912749214
0.015000000000000015	0	-0.006200000000000003	0.03674204094333966
0.015624999999999986	0	-0.005800000000000012	0.0340322479194199
0.01625	0	-0.0054000000000000055	0.03027008330106677
0.01625	0	-0.005	0.033625786562563084
0.005299999999999994	0	-0.013000000000000003	0
0.005899999999999991	0	-0.012599999999999965	0.027620593791802876
0.006500000000000001	0	-0.012200000000000003	0.031083780472433455
0.0070999999999999805	0	-0.011800000000000026	0.025954928065069414
0.007699999999999989	0	-0.011400000000000035	0.019608922193600102
0.008299999999999997	0	-0.011000000000000015	0.014664937690926161
0.008899999999999991	0	-0.010600000000000036	0.01172424299243674
0.00950000000000003	0	-0.010200000000000018	0.010532460161817329
0.010100000000000008	0	-0.009800000000000026	0.01051530813079404
0.010699999999999989	0	-0.009400000000000006	0.011298470388107173
0.011299999999999998	0	-0.009000000000000001	0.012884636579172886
0.011900000000000006	0	-0.008600000000000023	0.015445524446395853
0.0125	0	-0.008200000000000018	0.019026812750999204
0.013125	0	-0.007799999999999969	0.023291445411571323
0.013749999999999986	0	-0.007399999999999978	0.027350104921308186
0.014375	0	-0.007	0.030043620240093247
0.015000000000000029	0	-0.006599999999999995	0.030640303512443706
0.015625000000000014	0	-0.0061999999999999885	0.029385829812889973
0.01625	0	-0.005799999999999969	0.027074103327071566
0.016666666666666666	0	-0.005400000000000025	0.026283635456553024
0.016666666666666666	0	-0.005133333333333336	0.02761290021932902
0.016666666666666666	0	-0.004999999999999999	0.028731467973161128
0.005899999999999991	0	-0.013000000000000003	0
0.006500000000000001	0	-0.012600000000000009	0.01395938086160006
0.007099999999999994	0	-0.012200000000000003	0.01583803877862869
0.007699999999999989	0	-0.011800000000000026	0.013397096923591537
0.008300000000000012	0	-0.011400000000000006	0.010486190884450025
0.00890000000000002	0	-0.010999999999999985	0.008682636815140744
0.009500000000000014	0	-0.010600000000000023	0.008255103974931101
0.01009999999999998	0	-0.010200000000000018	0.008715550450467397
0.010699999999999989	0	-0.009799999999999998	0.009597801916791807
0.011300000000000011	0	-0.009400000000000035	0.010827326646680657
0.011900000000000006	0	-0.009000000000000001	0.01259817502349799
0.0125	0	-0.008600000000000023	0.015097386181492582
0.013125	0	-0.008199999999999989	0.018222858739650297
0.013750000000000014	0	-0.007799999999999983	0.021451016107310195
0.014375	0	-0.0074000000000000055	0.02399801211226254
0.015	0	-0.007	0.025248966648882862
0.015624999999999986	0	-0.00659999999999998	0.025154534869237445
0.01625	0	-0.0061999999999999885	0.024109291044646812
0.016666666666666666	0	-0.0058000000000000065	0.024024081880595294
0.016666666666666666	0	-0.005533333333333352	0.02521830879855457
0.006499999999999989	0	-0.013000000000000003	0
0.007100000000000009	0	-0.012600000000000023	0.006303764662076162
0.007699999999999989	0	-0.012200000000000003	0.0071291663400818535
0.008299999999999997	0	-0.011800000000000026	0.0062072781079670035
0.008899999999999991	0	-0.011400000000000006	0.005640450406702462
0.00950000000000003	0	-0.010999999999999985	0.006121182869882724
0.010099999999999994	0	-0.010600000000000023	0.0071991144043671105
0.010700000000000017	0	-0.010200000000000032	0.008376216399156124
0.011299999999999998	0	-0.00980000000000004	0.009529944309549903
0.011900000000000006	0	-0.009400000000000006	0.01081252648157257
0.0125	0	-0.009000000000000001	0.0124738006127226
0.013125	0	-0.008600000000000023	0.014633165114463014
0.01375000000000003	0	-0.008199999999999989	0.01707318509103547
0.014375	0	-0.007799999999999983	0.019317670462461075
0.015000000000000029	0	-0.007399999999999978	0.02089243635572879
0.015625	0	-0.007	0.021607827591824287
0.01625	0	-0.006599999999999966	0.021567400578329624
0.016666666666666666	0	-0.005933333333333353	0.023035811119786993
0.016666666666666666	0	-0.006199999999999999	0.02199669858638818
0.007099999999999987	0	-0.013000000000000003	0
0.007699999999999989	0	-0.012600000000000023	0.0022003258160522505
0.008299999999999997	0	-0.012200000000000032	0.0025709628147795632
0.008899999999999991	0	-0.011800000000000012	0.003135829602037279
0.00950000000000003	0	-0.01140000000000002	0.004494502474105237
0.010099999999999994	0	-0.011000000000000015	0.006120287792370096
0.010700000000000003	0	-0.010600000000000023	0.007626107312267825
0.011299999999999998	0	-0.010199999999999989	0.008892845228850052
0.011899999999999992	0	-0.009800000000000012	0.009996101864571196
0.0125	0	-0.009400000000000006	0.01114478399010608
0.013125	0	-0.009000000000000001	0.012577138738253021
0.01375	0	-0.008599999999999995	0.014310151697075803
0.014375	0	-0.008199999999999975	0.01614444680165136
0.014999999999999986	0	-0.007799999999999969	0.01776454706389573
0.015625	0	-0.00740000000000002	0.018937528148742167
0.016250000000000014	0	-0.007	0.01958465139894792
0.016666666666666666	0	-0.006599999999999985	0.020322681712831643
0.016666666666666666	0	-0.006333333333333325	0.021149401764282448
0.007699999999999989	0	-0.013000000000000003	0
0.008300000000000012	0	-0.012599999999999981	5.494275426942701E-4
0.008899999999999977	0	-0.012200000000000032	0.001850798357150952
0.00950000000000003	0	-0.011799999999999982	0.003599728011825793
0.010099999999999994	0	-0.01140000000000002	0.005463514001874941
0.010699999999999989	0	-0.011000000000000029	0.007196894442061367
0.011299999999999998	0	-0.010599999999999995	0.008652846929992734
0.011899999999999992	0	-0.010200000000000018	0.009811562606328662
0.0125	0	-0.009800000000000012	0.010786491956760666
0.013125	0	-0.009400000000000006	0.01181323368833512
0.01375	0	-0.008999999999999972	0.013019009824266414
0.014375	0	-0.008599999999999981	0.014421536706550572
0.015	0	-0.008199999999999989	0.015880434135109135
0.015625	0	-0.007799999999999969	0.017198775986674956
0.01625	0	-0.007399999999999978	0.01821509891301047
0.016666666666666666	0	-0.006733333333333333	0.019661765319704406
0.016666666666666666	0	-0.00700000000000001	0.019068758008379295
0.00829999999999999	0	-0.013000000000000003	0
0.008899999999999991	0	-0.012600000000000009	0.00138131609566608
0.00950000000000003	0	-0.012199999999999989	0.003054439532084859
0.01009999999999998	0	-0.011800000000000012	0.0049374244366404895
0.010699999999999989	0	-0.011400000000000006	0.00681256486224648
0.011299999999999984	0	-0.010999999999999985	0.008480941387365337
0.01190000000000002	0	-0.010600000000000023	0.009833501692334077
0.0125	0	-0.010199999999999989	0.010886537393164199
0.013125	0	-0.00980000000000004	0.011813810822920172
0.013750000000000014	0	-0.00940000000000002	0.012747595200445081
0.014375	0	-0.009000000000000001	0.013817492851852853
0.015	0	-0.008600000000000023	0.015030826328830009
0.015625	0	-0.008199999999999989	0.016280696649044173
0.01625	0	-0.007799999999999983	0.017408798427875755
0.016666666666666666	0	-0.007400000000000006	0.01823889992450728
0.016666666666666666	0	-0.00713333333333333	0.018612240513066824
0.008899999999999991	0	-0.013000000000000003	0
0.00950000000000003	0	-0.012600000000000009	0.0020581674728972154
0.010099999999999994	0	-0.012200000000000018	0.0040989926331886925
0.010700000000000003	0	-0.011800000000000012	0.006157931792175319
0.011300000000000011	0	-0.011400000000000035	0.008078269264575407
0.01190000000000002	0	-0.011000000000000029	0.009708712587396317
0.0125	0	-0.010599999999999995	0.010993291389207821
0.013125	0	-0.010200000000000018	0.01203524150559046
0.013750000000000014	0	-0.009800000000000012	0.012929988191434705
0.014374999999999987	0	-0.009400000000000035	0.013834996425461508
0.015000000000000029	0	-0.009000000000000001	0.014843230431167885
0.015625	0	-0.008599999999999981	0.01594211997975599
0.01625	0	-0.008200000000000018	0.017028888515171207
0.016666666666666666	0	-0.0075333333333333485	0.017970133096129028
0.016666666666666666	0	-0.007799999999999993	0.01776977362776316
0.009499999999999993	0	-0.013000000000000003	0
0.01009999999999998	0	-0.012600000000000009	0.0025466015000320218
0.010700000000000003	0	-0.012200000000000003	0.004947072925479925
0.011299999999999998	0	-0.011800000000000012	0.007203713358810733
0.01190000000000002	0	-0.011400000000000035	0.009187099036701
0.0125	0	-0.011	0.010803330812674145
0.013125	0	-0.010600000000000036	0.012096574023025521
0.01375	0	-0.010200000000000046	0.013121343353492021
0.014375	0	-0.009800000000000012	0.01402429043810568
0.015	0	-0.009399999999999978	0.014933102109793695
0.015625	0	-0.009000000000000001	0.015902991729885803
0.01625	0	-0.008600000000000023	0.016898592088329136
0.016666666666666666	0	-0.008199999999999999	0.017550112421187994
0.016666666666666666	0	-0.007933333333333337	0.017643136990194975
0.010099999999999994	0	-0.013000000000000003	0
0.010700000000000003	0	-0.012599999999999995	0.0029497371052075584
0.011299999999999998	0	-0.012199999999999975	0.00566414624286814
0.01190000000000002	0	-0.011800000000000012	0.008088302656688874
0.0125	0	-0.011400000000000006	0.010122217916798107
0.013125	0	-0.011000000000000015	0.01176683969762696
0.01375	0	-0.010600000000000036	0.01304398521156677
0.014375	0	-0.010200000000000018	0.014078237297117492
0.015000000000000015	0	-0.009800000000000012	0.015005665320782777
0.015625	0	-0.009400000000000006	0.01592152938616039
0.01625	0	-0.008999999999999972	0.01684744501913502
0.016666666666666666	0	-0.008600000000000003	0.017450822565378943
0.016666666666666666	0	-0.008333333333333333	0.017506680278907304
0.010699999999999989	0	-0.013000000000000003	0
0.011299999999999998	0	-0.012599999999999995	0.0033035306218788534
0.011900000000000006	0	-0.012199999999999989	0.00626946421033854
0.0125	0	-0.011799999999999998	0.008811541707075385
0.013125	0	-0.011400000000000035	0.010899593626075404
0.013749999999999972	0	-0.011	0.012531455175348306
0.014375	0	-0.010599999999999995	0.013808594161449946
0.015	0	-0.010200000000000018	0.01486534485240115
0.015625	0	-0.009800000000000012	0.015819568616062946
0.01625	0	-0.009400000000000006	0.01673458015648033
0.016666666666666666	0	-0.008999999999999972	0.017350687470583652
0.016666666666666666	0	-0.008733333333333322	0.01743377354231424
0.011299999999999998	0	-0.013000000000000003	0
0.011899999999999992	0	-0.012599999999999981	0.0036088130011690976
0.0125	0	-0.012200000000000003	0.006756909200844117
0.013125	0	-0.011800000000000026	0.009385668336321776
0.01375	0	-0.011400000000000006	0.011472339048215726
0.014375	0	-0.010999999999999985	0.013095749355622993
0.015	0	-0.010600000000000009	0.014385321654468496
0.015625	0	-0.010200000000000018	0.015472791019477222
0.01625	0	-0.009800000000000012	0.016451815615734427
0.016666666666666666	0	-0.009400000000000006	0.017147730056610938
0.016666666666666666	0	-0.009133333333333316	0.017313065849698755
0.011899999999999999	0	-0.013000000000000003	0
0.0125	0	-0.012600000000000023	0.0038532547880295383
0.013125	0	-0.012199999999999989	0.0071281446000000265
0.01375	0	-0.011800000000000012	0.00977644955241813
0.014375	0	-0.011400000000000006	0.011851485687226116
0.015	0	-0.011	0.013475981274217381
0.015625	0	-0.010600000000000023	0.014791676051841554
0.01625	0	-0.010199999999999989	0.015915992042691177
0.016666666666666666	0	-0.009800000000000012	0.01675982093926951
0.016666666666666666	0	-0.009533333333333342	0.017053475209695638
0.012499999999999994	0	-0.013000000000000003	0
0.013125	0	-0.012600000000000023	0.00403171689771826
0.01375	0	-0.012200000000000018	0.007358035009421717
0.014375	0	-0.011799999999999982	0.009998109922875894
0.015000000000000029	0	-0.011400000000000006	0.012063908588435946
0.015625	0	-0.011	0.013705067983518561
0.01625	0	-0.010599999999999995	0.015059742062305148
0.016666666666666666	0	-0.01019999999999998	0.016119633520068354
0.016666666666666666	0	-0.00993333333333334	0.016581213081588424
0.013125	0	-0.013000000000000003	0
0.01375	0	-0.012599999999999995	0.004129293271118102
0.014375	0	-0.012199999999999975	0.007458320378932834
0.015000000000000029	0	-0.011799999999999982	0.010080129750023798
0.015625	0	-0.011400000000000006	0.012149252180453778
0.01625	0	-0.011000000000000015	0.013823579650552642
0.016666666666666666	0	-0.010600000000000004	0.015168944597638581
0.016666666666666666	0	-0.010333333333333316	0.015834216859939673
0.01375	0	-0.013000000000000003	0
0.014375	0	-0.012600000000000023	0.004152222055143493
0.015000000000000029	0	-0.012199999999999989	0.007454643745440107
0.015625	0	-0.011799999999999982	0.010061907467437606
0.01625	0	-0.011400000000000006	0.01215074496169581
0.016666666666666666	0	-0.011000000000000005	0.0138536197896249
0.016666666666666666	0	-0.010733333333333345	0.014756890460387743
0.014375	0	-0.013000000000000003	0
0.015	0	-0.012599999999999995	0.004116833579659022
0.015625	0	-0.012200000000000032	0.007380415342851895
0.01625	0	-0.011800000000000012	0.009984802583990116
0.016666666666666666	0	-0.011400000000000006	0.012120617356744683
0.016666666666666666	0	-0.011133333333333335	0.01329600822667262
0.015	0	-0.013000000000000003	0
0.015625	0	-0.012600000000000009	0.004043913962316315
0.01625	0	-0.012200000000000018	0.007270011173634361
0.016666666666666666	0	-0.01180000000000002	0.009916980165426754
0.016666666666666666	0	-0.011533333333333342	0.011398636564176116
0.015625	0	-0.013000000000000003	0
0.01625	0	-0.012600000000000009	0.003954971741571593
0.016666666666666666	0	-0.012200000000000008	0.0071909919005490545
0.016666666666666666	0	-0.011933333333333357	0.009012049695308165
0.016249999999999994	0	-0.013000000000000003	0
0.016666666666666666	0	-0.0126	0.003896405292932478
0.016666666666666666	0	-0.012333333333333339	0.0060859787565281254
0.016666666666666666	0	-0.012733333333333336	0.0025780813790752285
0.016666666666666666	0	-0.013000000000000003	0
0.013125	0	-0.00495	0.05812356968780075
0.012531249999999999	0	-0.00495	0.0021917045269013806
0.0125	0	-0.00495	0
0.01375	0	-0.00495	0.06887851911832102
0.01315625	0	-0.00495	0.059344988766542775
0.014375	0	-0.00495	0.06564831249383465
0.01378125	0	-0.00495	0.0690575373049973
0.014999999999999998	0	-0.00495	0.055428513677289425
0.01440625	0	-0.00495	0.0652787397424405
0.015625	0	-0.00495	0.04393490713914222
0.01503125	0	-0.00495	0.054845371987384456
0.016249999999999997	0	-0.00495	0.03399744621293816
0.015656249999999997	0	-0.00495	0.04334842876662486
0.016666666666666666	0	-0.00495	0.028972510776912534
0.016281249999999997	0	-0.00495	0.03349975547210937
0.01666666666666667	0	-0.004966666666666667	0.028892163175662067
0	0	-0.00495	1.9524822130979278
-5.635431305650611E-6	0	-0.00495	1.9498030832129845
-5.296686009427718E-5	2.8982141382531228E-21	-0.00495	1.9315931359485325
5.63543130565061E-6	0	-0.00495	1.9498027691081088
5.296686009427718E-5	-8.694642414759379E-21	-0.00495	1.931598073690828
-5.922426994327837E-5	2.886399487030829E-21	-0.00495	1.9274552330293975
-1.0636275083491915E-4	5.772798974061655E-21	-0.00495	1.8829290717817915
-1.133725304151762E-4	5.745486377646287E-21	-0.00495	1.8765340607216658
-1.6028798703210867E-4	8.618229566469426E-21	-0.00495	1.7978475004362624
-1.6822207161065235E-4	8.570334709443564E-21	-0.00495	1.7890495018360824
-2.1487680076962603E-4	1.1427112945924752E-20	-0.00495	1.6650957478497994
-2.2396714465501146E-4	1.1351460579107205E-20	-0.00495	1.6578362132924724
-2.703129995864518E-4	1.4189325723884003E-20	-0.00495	1.4055433129907746
-2.987510266465024E-4	1.4024425012099146E-20	-0.00495	1.3895135555389462
-3.445582749792086E-4	1.6829310014518973E-20	-0.00495	1.0953161899209167
-3.821040612978975E-4	1.6563010853342142E-20	-0.00495	1.0714820039595638
-4.271864770738148E-4	1.93235126622325E-20	-0.00495	0.8615880135468125
-4.793993850354521E-4	1.8882958370877582E-20	-0.004950000000000001	0.8340453418282054
-5.234539725856272E-4	2.158052385243152E-20	-0.004950000000000001	0.6342031308606568
-6.016893195937498E-4	2.0810948744374584E-20	-0.00495	0.6128942574259288
-6.441728927326825E-4	2.3412317337421402E-20	-0.00495	0.43296128022015073
-7.759034402810151E-4	4.7510383229378224E-20	-0.00495	0.392045081665466
-8.156875757337498E-4	4.994645893633005E-20	-0.00495	0
1.0636275083491915E-4	-1.7318396922184974E-20	-0.00495	1.88293179237289
5.922426994327837E-5	-8.659198461092497E-21	-0.00495	1.9274602402050256
1.6028798703210867E-4	-2.585468869940829E-20	-0.00495	1.7978500928775563
1.133725304151762E-4	-1.723645913293887E-20	-0.00495	1.8765367870527265
2.1487680076962603E-4	-3.428133883777427E-20	-0.00495	1.6650977506816003
1.6822207161065237E-4	-2.57110041283307E-20	-0.00495	1.7890520331104989
2.703129995864518E-4	-4.256797717165202E-20	-0.00495	1.4055412329146253
2.2396714465501146E-4	-3.4054381737321624E-20	-0.00495	1.6578382631614286
3.445582749792086E-4	-5.048793004355694E-20	-0.00495	1.0953109116851705
2.987510266465024E-4	-4.207327503629745E-20	-0.00495	1.389511587127818
4.271864770738148E-4	-5.797053798669751E-20	-0.00495	0.8615823140818878
3.821040612978975E-4	-4.968903256002644E-20	-0.00495	1.071476821090911
5.234539725856272E-4	-6.474157155729456E-20	-0.004950000000000001	0.6341979986995443
4.793993850354521E-4	-5.664887511263275E-20	-0.004950000000000001	0.8340398019506278
6.441728927326825E-4	-7.023695201226422E-20	-0.00495	0.43295700022532546
6.016893195937498E-4	-6.243284623312376E-20	-0.00495	0.6128892812602175
8.1568757573375E-4	-1.4983937680899013E-19	-0.00495	0
7.759034402810153E-4	-1.4253114968813468E-19	-0.00495	0.3920411464752483

## Sheet: Figure 2a
experiments							fitting
Particle diameter (nm)	Relative Frequency	Particle diameter (nm)	Relative Frequency	Particle diameter (nm)	Relative Frequency		Particle diameter (nm)	Relative Frequency	Particle diameter (nm)	Relative Frequency	Particle diameter (nm)	Relative Frequency
raw		230C		170C				raw		230C		170C
827.877	0.01136	9.61536	0.00314	108.072	0.00244		827.877	0.0095	9.61536	0.00279	108.072	0.01208
918.26	0.0142	11.8295	0.00105	125.521	0.03419		830.198	0.0095	9.64833	0.00279	108.38	0.01213
1018.51	0.01705	14.5534	0.0021	145.786	0.02442		832.527	0.00951	9.68141	0.00279	108.689	0.01218
1129.71	0.00852	17.9046	0.0021	169.323	0.0293		834.861	0.00951	9.7146	0.00279	108.999	0.01222
1253.04	0.02273	19.8594	0.00105	196.659	0.0464		837.202	0.00951	9.74791	0.00279	109.31	0.01227
1389.84	0.00568	22.0275	0.0021	228.41	0.03785		839.55	0.00951	9.78133	0.00279	109.622	0.01232
1541.58	0.01136	24.4324	0.00105	265.286	0.06838		841.905	0.00951	9.81487	0.00279	109.934	0.01237
1709.88	0.02273	27.0998	0.0021	308.116	0.10745		844.266	0.00951	9.84852	0.00279	110.247	0.01242
1896.56	0.02273	30.0584	0.00419	357.861	0.13309		846.633	0.00951	9.88229	0.00279	110.562	0.01247
2103.61	0.03693	33.34	0.00314	415.638	0.08913		849.008	0.00951	9.91617	0.00279	110.877	0.01252
2333.27	0.03409	36.9799	0.01363	482.742	0.10012		851.389	0.00951	9.95017	0.00279	111.193	0.01257
2588.01	0.06818	50.4621	0.03983	560.68	0.07204		853.776	0.00951	9.98429	0.00279	111.51	0.01263
2870.55	0.04545	62.082	0.04507	651.201	0.0757		856.17	0.00952	10.0185	0.00279	111.828	0.01268
3183.95	0.03125	68.8598	0.04927	756.336	0.05006		858.571	0.00952	10.0529	0.00279	112.147	0.01273
3531.55	0.0767	76.3775	0.07757	878.446	0.05006		860.979	0.00952	10.0873	0.00279	112.466	0.01279
3917.11	0.08523	84.716	0.09434	1020.27	0.03663		863.394	0.00952	10.1219	0.00279	112.787	0.01284
4344.76	0.07386	93.9649	0.07966	1184.99	0.02198		865.815	0.00952	10.1566	0.00279	113.108	0.0129
4819.1	0.06534	104.224	0.13103	1376.31	0.01221		868.243	0.00952	10.1914	0.00279	113.431	0.01296
5345.22	0.09659	115.602	0.10273	1598.51	0.00366		870.678	0.00952	10.2264	0.00279	113.754	0.01301
5928.78	0.07386	128.223	0.12579	1856.59	0.00366		873.12	0.00952	10.2614	0.00279	114.078	0.01307
6576.06	0.05966	142.222	0.06813				875.568	0.00952	10.2966	0.00279	114.404	0.01313
7294	0.0483	157.749	0.05556				878.024	0.00953	10.3319	0.00279	114.73	0.01319
8090.32	0.03409	174.971	0.04298				880.486	0.00953	10.3674	0.00279	115.057	0.01325
8973.58	0.0142	194.073	0.02306				882.955	0.00953	10.4029	0.00279	115.385	0.01331
9953.27	0.00568	215.261	0.01363				885.431	0.00953	10.4386	0.00279	115.714	0.01337
11039.9	0.00284	238.762	0.00314				887.914	0.00953	10.4744	0.00279	116.043	0.01343
12245.2	0.00852	264.829	0.00105				890.404	0.00953	10.5103	0.00279	116.374	0.0135
13582.1	0.00284	293.742	0.00105				892.901	0.00953	10.5463	0.00279	116.706	0.01356
							895.405	0.00954	10.5825	0.00279	117.039	0.01362
							897.916	0.00954	10.6188	0.00279	117.372	0.01369
							900.435	0.00954	10.6552	0.00279	117.707	0.01376
							902.96	0.00954	10.6917	0.00279	118.042	0.01382
							905.492	0.00954	10.7284	0.00279	118.379	0.01389
							908.031	0.00954	10.7651	0.00279	118.716	0.01396
							910.578	0.00955	10.802	0.00279	119.055	0.01403
							913.131	0.00955	10.8391	0.00279	119.394	0.0141
							915.692	0.00955	10.8763	0.00279	119.735	0.01417
							918.26	0.00955	10.9135	0.00279	120.076	0.01424
							920.835	0.00955	10.951	0.00279	120.418	0.01431
							923.417	0.00956	10.9885	0.00279	120.761	0.01439
							926.007	0.00956	11.0262	0.00279	121.106	0.01446
							928.604	0.00956	11.064	0.00279	121.451	0.01453
							931.208	0.00956	11.1019	0.00279	121.797	0.01461
							933.82	0.00956	11.14	0.00279	122.144	0.01469
							936.438	0.00957	11.1782	0.00279	122.492	0.01476
							939.064	0.00957	11.2165	0.00279	122.842	0.01484
							941.698	0.00957	11.255	0.00279	123.192	0.01492
							944.339	0.00957	11.2935	0.00279	123.543	0.015
							946.987	0.00958	11.3323	0.00279	123.895	0.01508
							949.643	0.00958	11.3711	0.00279	124.248	0.01516
							952.306	0.00958	11.4101	0.00279	124.602	0.01525
							954.976	0.00958	11.4492	0.00279	124.958	0.01533
							957.655	0.00959	11.4885	0.00279	125.314	0.01541
							960.34	0.00959	11.5279	0.00279	125.671	0.0155
							963.033	0.00959	11.5674	0.00279	126.029	0.01558
							965.734	0.0096	11.6071	0.00279	126.389	0.01567
							968.442	0.0096	11.6469	0.00279	126.749	0.01576
							971.158	0.0096	11.6868	0.00279	127.11	0.01585
							973.882	0.0096	11.7269	0.00279	127.473	0.01594
							976.613	0.00961	11.7671	0.00279	127.836	0.01603
							979.352	0.00961	11.8074	0.00279	128.2	0.01612
							982.098	0.00961	11.8479	0.00279	128.566	0.01621
							984.852	0.00962	11.8885	0.00279	128.932	0.01631
							987.614	0.00962	11.9293	0.00279	129.3	0.0164
							990.384	0.00962	11.9702	0.00279	129.668	0.0165
							993.161	0.00963	12.0112	0.00279	130.038	0.0166
							995.946	0.00963	12.0524	0.00279	130.409	0.01669
							998.739	0.00963	12.0937	0.00279	130.78	0.01679
							1001.54	0.00964	12.1352	0.00279	131.153	0.01689
							1004.35	0.00964	12.1768	0.00279	131.527	0.01699
							1007.17	0.00965	12.2186	0.00279	131.902	0.01709
							1009.99	0.00965	12.2604	0.00279	132.278	0.0172
							1012.82	0.00965	12.3025	0.00279	132.655	0.0173
							1015.66	0.00966	12.3447	0.00279	133.033	0.01741
							1018.51	0.00966	12.387	0.00279	133.412	0.01751
							1021.37	0.00967	12.4295	0.00279	133.793	0.01762
							1024.23	0.00967	12.4721	0.00279	134.174	0.01773
							1027.1	0.00968	12.5148	0.00279	134.557	0.01784
							1029.98	0.00968	12.5577	0.00279	134.94	0.01795
							1032.87	0.00969	12.6008	0.00279	135.325	0.01806
							1035.77	0.00969	12.644	0.00279	135.711	0.01817
							1038.67	0.0097	12.6874	0.00279	136.097	0.01828
							1041.59	0.0097	12.7309	0.00279	136.485	0.0184
							1044.51	0.00971	12.7745	0.00279	136.874	0.01851
							1047.44	0.00971	12.8183	0.00279	137.265	0.01863
							1050.37	0.00972	12.8622	0.00279	137.656	0.01875
							1053.32	0.00972	12.9063	0.00279	138.048	0.01887
							1056.27	0.00973	12.9506	0.00279	138.442	0.01899
							1059.24	0.00973	12.995	0.00279	138.837	0.01911
							1062.21	0.00974	13.0396	0.00279	139.232	0.01923
							1065.19	0.00975	13.0843	0.00279	139.629	0.01936
							1068.17	0.00975	13.1291	0.00279	140.027	0.01948
							1071.17	0.00976	13.1741	0.00279	140.426	0.01961
							1074.17	0.00976	13.2193	0.00279	140.827	0.01973
							1077.18	0.00977	13.2646	0.00279	141.228	0.01986
							1080.21	0.00978	13.3101	0.00279	141.631	0.01999
							1083.23	0.00978	13.3558	0.00279	142.034	0.02012
							1086.27	0.00979	13.4015	0.00279	142.439	0.02026
							1089.32	0.0098	13.4475	0.00279	142.845	0.02039
							1092.37	0.0098	13.4936	0.00279	143.253	0.02052
							1095.44	0.00981	13.5399	0.00279	143.661	0.02066
							1098.51	0.00982	13.5863	0.00279	144.07	0.02079
							1101.59	0.00983	13.6329	0.00279	144.481	0.02093
							1104.68	0.00983	13.6796	0.00279	144.893	0.02107
							1107.78	0.00984	13.7265	0.00279	145.306	0.02121
							1110.88	0.00985	13.7736	0.00279	145.72	0.02135
							1114	0.00986	13.8208	0.00279	146.136	0.0215
							1117.12	0.00987	13.8682	0.00279	146.552	0.02164
							1120.26	0.00988	13.9157	0.00279	146.97	0.02179
							1123.4	0.00988	13.9634	0.00279	147.389	0.02193
							1126.55	0.00989	14.0113	0.00279	147.809	0.02208
							1129.71	0.0099	14.0594	0.00279	148.23	0.02223
							1132.87	0.00991	14.1076	0.00279	148.653	0.02238
							1136.05	0.00992	14.1559	0.00279	149.077	0.02253
							1139.24	0.00993	14.2045	0.00279	149.502	0.02268
							1142.43	0.00994	14.2532	0.00279	149.928	0.02284
							1145.64	0.00995	14.302	0.00279	150.355	0.02299
							1148.85	0.00996	14.3511	0.00279	150.784	0.02315
							1152.07	0.00997	14.4003	0.00279	151.214	0.02331
							1155.3	0.00998	14.4497	0.00279	151.645	0.02347
							1158.54	0.00999	14.4992	0.00279	152.077	0.02363
							1161.79	0.01	14.5489	0.00279	152.51	0.02379
							1165.05	0.01001	14.5988	0.00279	152.945	0.02395
							1168.32	0.01002	14.6488	0.00279	153.381	0.02412
							1171.59	0.01004	14.6991	0.00279	153.818	0.02429
							1174.88	0.01005	14.7495	0.00279	154.257	0.02445
							1178.17	0.01006	14.8	0.00279	154.697	0.02462
							1181.48	0.01007	14.8508	0.00279	155.138	0.02479
							1184.79	0.01008	14.9017	0.00279	155.58	0.02496
							1188.11	0.0101	14.9528	0.00279	156.023	0.02514
							1191.44	0.01011	15.0041	0.00279	156.468	0.02531
							1194.79	0.01012	15.0555	0.00279	156.914	0.02548
							1198.14	0.01013	15.1071	0.00279	157.361	0.02566
							1201.5	0.01015	15.1589	0.00279	157.81	0.02584
							1204.87	0.01016	15.2109	0.00279	158.26	0.02602
							1208.24	0.01018	15.263	0.00279	158.711	0.0262
							1211.63	0.01019	15.3154	0.00279	159.163	0.02638
							1215.03	0.0102	15.3679	0.00279	159.617	0.02657
							1218.44	0.01022	15.4206	0.00279	160.072	0.02675
							1221.86	0.01023	15.4734	0.00279	160.528	0.02694
							1225.28	0.01025	15.5265	0.00279	160.986	0.02712
							1228.72	0.01027	15.5797	0.00279	161.445	0.02731
							1232.16	0.01028	15.6332	0.00279	161.905	0.0275
							1235.62	0.0103	15.6868	0.00279	162.367	0.02769
							1239.08	0.01031	15.7405	0.00279	162.829	0.02789
							1242.56	0.01033	15.7945	0.00279	163.294	0.02808
							1246.04	0.01035	15.8487	0.00279	163.759	0.02828
							1249.54	0.01037	15.903	0.00279	164.226	0.02848
							1253.04	0.01038	15.9575	0.00279	164.694	0.02867
							1256.56	0.0104	16.0122	0.00279	165.164	0.02887
							1260.08	0.01042	16.0671	0.00279	165.634	0.02908
							1263.61	0.01044	16.1222	0.00279	166.106	0.02928
							1267.16	0.01046	16.1775	0.00279	166.58	0.02948
							1270.71	0.01048	16.233	0.00279	167.055	0.02969
							1274.27	0.0105	16.2886	0.00279	167.531	0.0299
							1277.85	0.01051	16.3445	0.00279	168.009	0.0301
							1281.43	0.01054	16.4005	0.00279	168.488	0.03031
							1285.03	0.01056	16.4567	0.00279	168.968	0.03052
							1288.63	0.01058	16.5132	0.00279	169.449	0.03074
							1292.24	0.0106	16.5698	0.00279	169.933	0.03095
							1295.87	0.01062	16.6266	0.00279	170.417	0.03117
							1299.5	0.01064	16.6836	0.00279	170.903	0.03138
							1303.14	0.01066	16.7408	0.00279	171.39	0.0316
							1306.8	0.01069	16.7982	0.00279	171.878	0.03182
							1310.46	0.01071	16.8558	0.00279	172.368	0.03204
							1314.14	0.01073	16.9136	0.00279	172.86	0.03226
							1317.82	0.01076	16.9716	0.00279	173.353	0.03249
							1321.52	0.01078	17.0298	0.00279	173.847	0.03271
							1325.23	0.01081	17.0882	0.00279	174.342	0.03294
							1328.94	0.01083	17.1468	0.00279	174.839	0.03317
							1332.67	0.01086	17.2055	0.00279	175.338	0.0334
							1336.41	0.01088	17.2645	0.00279	175.837	0.03363
							1340.15	0.01091	17.3237	0.00279	176.339	0.03386
							1343.91	0.01094	17.3831	0.00279	176.841	0.03409
							1347.68	0.01096	17.4427	0.00279	177.345	0.03433
							1351.46	0.01099	17.5025	0.00279	177.851	0.03456
							1355.25	0.01102	17.5625	0.00279	178.358	0.0348
							1359.05	0.01105	17.6227	0.00279	178.866	0.03504
							1362.86	0.01108	17.6832	0.00279	179.376	0.03528
							1366.68	0.01111	17.7438	0.00279	179.888	0.03552
							1370.52	0.01114	17.8046	0.00279	180.4	0.03576
							1374.36	0.01117	17.8657	0.00279	180.915	0.03601
							1378.22	0.0112	17.9269	0.00279	181.43	0.03625
							1382.08	0.01123	17.9884	0.00279	181.948	0.0365
							1385.96	0.01126	18.0501	0.00279	182.466	0.03675
							1389.84	0.01129	18.112	0.00279	182.986	0.037
							1393.74	0.01132	18.1741	0.00279	183.508	0.03725
							1397.65	0.01136	18.2364	0.00279	184.031	0.0375
							1401.57	0.01139	18.2989	0.00279	184.556	0.03776
							1405.5	0.01143	18.3617	0.00279	185.082	0.03801
							1409.44	0.01146	18.4246	0.00279	185.609	0.03827
							1413.39	0.0115	18.4878	0.00279	186.138	0.03853
							1417.36	0.01153	18.5512	0.00279	186.669	0.03878
							1421.33	0.01157	18.6148	0.00279	187.201	0.03905
							1425.32	0.01161	18.6786	0.00279	187.735	0.03931
							1429.31	0.01164	18.7426	0.00279	188.27	0.03957
							1433.32	0.01168	18.8069	0.00279	188.807	0.03983
							1437.34	0.01172	18.8714	0.00279	189.345	0.0401
							1441.37	0.01176	18.9361	0.00279	189.885	0.04037
							1445.42	0.0118	19.001	0.00279	190.426	0.04063
							1449.47	0.01184	19.0662	0.00279	190.969	0.0409
							1453.53	0.01188	19.1315	0.00279	191.513	0.04117
							1457.61	0.01192	19.1971	0.00279	192.059	0.04145
							1461.7	0.01197	19.2629	0.00279	192.606	0.04172
							1465.8	0.01201	19.329	0.00279	193.156	0.04199
							1469.91	0.01205	19.3953	0.00279	193.706	0.04227
							1474.03	0.0121	19.4617	0.00279	194.258	0.04255
							1478.16	0.01214	19.5285	0.00279	194.812	0.04282
							1482.31	0.01219	19.5954	0.00279	195.367	0.0431
							1486.47	0.01223	19.6626	0.00279	195.924	0.04338
							1490.63	0.01228	19.73	0.00279	196.483	0.04367
							1494.81	0.01233	19.7977	0.00279	197.043	0.04395
							1499.01	0.01238	19.8656	0.00279	197.605	0.04423
							1503.21	0.01243	19.9337	0.00279	198.168	0.04452
							1507.43	0.01248	20.002	0.00279	198.733	0.0448
							1511.65	0.01253	20.0706	0.00279	199.299	0.04509
							1515.89	0.01258	20.1394	0.00279	199.867	0.04538
							1520.14	0.01263	20.2085	0.00279	200.437	0.04567
							1524.41	0.01268	20.2778	0.00279	201.008	0.04596
							1528.68	0.01273	20.3473	0.00279	201.581	0.04625
							1532.97	0.01279	20.417	0.00279	202.156	0.04655
							1537.27	0.01284	20.487	0.00279	202.732	0.04684
							1541.58	0.0129	20.5573	0.00279	203.31	0.04713
							1545.9	0.01295	20.6278	0.00279	203.89	0.04743
							1550.24	0.01301	20.6985	0.00279	204.471	0.04773
							1554.58	0.01307	20.7695	0.00279	205.054	0.04803
							1558.94	0.01313	20.8407	0.00279	205.638	0.04833
							1563.32	0.01319	20.9121	0.00279	206.225	0.04863
							1567.7	0.01325	20.9838	0.00279	206.812	0.04893
							1572.1	0.01331	21.0558	0.00279	207.402	0.04923
							1576.51	0.01337	21.128	0.00279	207.993	0.04953
							1580.93	0.01343	21.2004	0.00279	208.586	0.04984
							1585.36	0.0135	21.2731	0.00279	209.181	0.05014
							1589.81	0.01356	21.346	0.00279	209.777	0.05045
							1594.26	0.01363	21.4192	0.00279	210.375	0.05076
							1598.73	0.01369	21.4927	0.00279	210.975	0.05107
							1603.22	0.01376	21.5663	0.00279	211.576	0.05138
							1607.71	0.01383	21.6403	0.00279	212.179	0.05169
							1612.22	0.01389	21.7145	0.00279	212.784	0.052
							1616.74	0.01396	21.7889	0.00279	213.391	0.05231
							1621.28	0.01403	21.8636	0.00279	213.999	0.05262
							1625.82	0.0141	21.9386	0.00279	214.609	0.05294
							1630.38	0.01418	22.0138	0.00279	215.221	0.05325
							1634.96	0.01425	22.0893	0.00279	215.834	0.05357
							1639.54	0.01432	22.165	0.00279	216.449	0.05388
							1644.14	0.0144	22.241	0.00279	217.066	0.0542
							1648.75	0.01447	22.3173	0.00279	217.685	0.05452
							1653.37	0.01455	22.3938	0.0028	218.306	0.05483
							1658.01	0.01463	22.4706	0.0028	218.928	0.05515
							1662.66	0.01471	22.5476	0.0028	219.552	0.05547
							1667.32	0.01479	22.6249	0.0028	220.178	0.05579
							1672	0.01487	22.7025	0.0028	220.806	0.05612
							1676.69	0.01495	22.7803	0.0028	221.435	0.05644
							1681.39	0.01503	22.8585	0.0028	222.066	0.05676
							1686.1	0.01512	22.9368	0.0028	222.699	0.05708
							1690.83	0.0152	23.0155	0.0028	223.334	0.05741
							1695.58	0.01529	23.0944	0.0028	223.971	0.05773
							1700.33	0.01537	23.1736	0.0028	224.609	0.05806
							1705.1	0.01546	23.253	0.0028	225.25	0.05838
							1709.88	0.01555	23.3327	0.0028	225.892	0.05871
							1714.68	0.01564	23.4127	0.0028	226.536	0.05904
							1719.48	0.01573	23.493	0.0028	227.181	0.05936
							1724.31	0.01582	23.5736	0.0028	227.829	0.05969
							1729.14	0.01591	23.6544	0.0028	228.478	0.06002
							1733.99	0.01601	23.7355	0.0028	229.13	0.06035
							1738.85	0.0161	23.8169	0.0028	229.783	0.06068
							1743.73	0.0162	23.8985	0.0028	230.438	0.06101
							1748.62	0.0163	23.9805	0.00281	231.095	0.06134
							1753.52	0.01639	24.0627	0.00281	231.753	0.06167
							1758.44	0.01649	24.1452	0.00281	232.414	0.062
							1763.37	0.01659	24.228	0.00281	233.077	0.06233
							1768.32	0.0167	24.311	0.00281	233.741	0.06266
							1773.28	0.0168	24.3944	0.00281	234.407	0.063
							1778.25	0.0169	24.478	0.00281	235.076	0.06333
							1783.24	0.01701	24.562	0.00281	235.746	0.06366
							1788.24	0.01711	24.6462	0.00281	236.418	0.06399
							1793.25	0.01722	24.7307	0.00281	237.092	0.06433
							1798.28	0.01733	24.8155	0.00281	237.767	0.06466
							1803.32	0.01744	24.9005	0.00282	238.445	0.06499
							1808.38	0.01755	24.9859	0.00282	239.125	0.06533
							1813.45	0.01766	25.0716	0.00282	239.807	0.06566
							1818.54	0.01778	25.1576	0.00282	240.49	0.066
							1823.64	0.01789	25.2438	0.00282	241.176	0.06633
							1828.75	0.01801	25.3304	0.00282	241.863	0.06667
							1833.88	0.01812	25.4172	0.00282	242.553	0.067
							1839.02	0.01824	25.5043	0.00282	243.244	0.06734
							1844.18	0.01836	25.5918	0.00283	243.937	0.06767
							1849.35	0.01848	25.6795	0.00283	244.633	0.068
							1854.54	0.0186	25.7676	0.00283	245.33	0.06834
							1859.74	0.01873	25.8559	0.00283	246.03	0.06867
							1864.95	0.01885	25.9446	0.00283	246.731	0.06901
							1870.19	0.01898	26.0335	0.00283	247.434	0.06934
							1875.43	0.0191	26.1228	0.00284	248.139	0.06968
							1880.69	0.01923	26.2124	0.00284	248.847	0.07001
							1885.96	0.01936	26.3022	0.00284	249.556	0.07035
							1891.25	0.01949	26.3924	0.00284	250.268	0.07068
							1896.56	0.01963	26.4829	0.00284	250.981	0.07102
							1901.87	0.01976	26.5737	0.00285	251.696	0.07135
							1907.21	0.01989	26.6648	0.00285	252.414	0.07168
							1912.56	0.02003	26.7562	0.00285	253.133	0.07202
							1917.92	0.02017	26.848	0.00285	253.855	0.07235
							1923.3	0.0203	26.94	0.00285	254.579	0.07268
							1928.69	0.02044	27.0324	0.00286	255.304	0.07302
							1934.1	0.02059	27.1251	0.00286	256.032	0.07335
							1939.53	0.02073	27.2181	0.00286	256.762	0.07368
							1944.96	0.02087	27.3114	0.00287	257.494	0.07401
							1950.42	0.02102	27.405	0.00287	258.228	0.07434
							1955.89	0.02116	27.499	0.00287	258.964	0.07467
							1961.37	0.02131	27.5933	0.00287	259.702	0.075
							1966.87	0.02146	27.6879	0.00288	260.443	0.07533
							1972.39	0.02161	27.7828	0.00288	261.185	0.07566
							1977.92	0.02176	27.8781	0.00288	261.929	0.07599
							1983.47	0.02192	27.9737	0.00289	262.676	0.07632
							1989.03	0.02207	28.0696	0.00289	263.425	0.07665
							1994.61	0.02223	28.1658	0.0029	264.176	0.07697
							2000.2	0.02238	28.2624	0.0029	264.929	0.0773
							2005.81	0.02254	28.3593	0.0029	265.684	0.07763
							2011.44	0.0227	28.4565	0.00291	266.441	0.07795
							2017.08	0.02286	28.5541	0.00291	267.201	0.07828
							2022.73	0.02303	28.652	0.00292	267.963	0.0786
							2028.41	0.02319	28.7502	0.00292	268.727	0.07892
							2034.09	0.02336	28.8488	0.00293	269.493	0.07925
							2039.8	0.02352	28.9477	0.00293	270.261	0.07957
							2045.52	0.02369	29.047	0.00294	271.031	0.07989
							2051.26	0.02386	29.1466	0.00294	271.804	0.08021
							2057.01	0.02403	29.2465	0.00295	272.579	0.08053
							2062.78	0.02421	29.3468	0.00295	273.356	0.08085
							2068.56	0.02438	29.4474	0.00296	274.135	0.08116
							2074.36	0.02456	29.5483	0.00297	274.916	0.08148
							2080.18	0.02473	29.6497	0.00297	275.7	0.0818
							2086.01	0.02491	29.7513	0.00298	276.486	0.08211
							2091.86	0.02509	29.8533	0.00298	277.274	0.08242
							2097.73	0.02527	29.9557	0.00299	278.064	0.08274
							2103.61	0.02545	30.0584	0.003	278.857	0.08305
							2109.51	0.02564	30.1614	0.00301	279.652	0.08336
							2115.43	0.02582	30.2649	0.00301	280.449	0.08367
							2121.36	0.02601	30.3686	0.00302	281.249	0.08398
							2127.31	0.0262	30.4728	0.00303	282.05	0.08428
							2133.27	0.02639	30.5772	0.00304	282.854	0.08459
							2139.26	0.02658	30.6821	0.00305	283.661	0.0849
							2145.26	0.02677	30.7873	0.00305	284.469	0.0852
							2151.27	0.02696	30.8928	0.00306	285.28	0.0855
							2157.31	0.02716	30.9987	0.00307	286.093	0.0858
							2163.36	0.02735	31.105	0.00308	286.909	0.0861
							2169.42	0.02755	31.2117	0.00309	287.727	0.0864
							2175.51	0.02775	31.3187	0.0031	288.547	0.0867
							2181.61	0.02795	31.4261	0.00311	289.369	0.08699
							2187.72	0.02815	31.5338	0.00312	290.194	0.08729
							2193.86	0.02836	31.6419	0.00314	291.022	0.08758
							2200.01	0.02856	31.7504	0.00315	291.851	0.08787
							2206.18	0.02877	31.8593	0.00316	292.683	0.08816
							2212.37	0.02897	31.9685	0.00317	293.517	0.08845
							2218.57	0.02918	32.0781	0.00318	294.354	0.08874
							2224.79	0.02939	32.1881	0.0032	295.193	0.08902
							2231.03	0.0296	32.2985	0.00321	296.035	0.08931
							2237.29	0.02982	32.4092	0.00323	296.879	0.08959
							2243.56	0.03003	32.5203	0.00324	297.725	0.08987
							2249.86	0.03025	32.6318	0.00325	298.574	0.09015
							2256.17	0.03046	32.7437	0.00327	299.425	0.09043
							2262.49	0.03068	32.856	0.00328	300.278	0.0907
							2268.84	0.0309	32.9686	0.0033	301.134	0.09098
							2275.2	0.03112	33.0817	0.00332	301.993	0.09125
							2281.58	0.03134	33.1951	0.00333	302.853	0.09152
							2287.98	0.03157	33.3089	0.00335	303.717	0.09179
							2294.4	0.03179	33.4231	0.00337	304.582	0.09206
							2300.83	0.03202	33.5377	0.00339	305.451	0.09232
							2307.28	0.03224	33.6527	0.00341	306.321	0.09259
							2313.75	0.03247	33.7681	0.00343	307.195	0.09285
							2320.24	0.0327	33.8838	0.00345	308.07	0.09311
							2326.75	0.03293	34	0.00347	308.949	0.09337
							2333.27	0.03317	34.1166	0.00349	309.829	0.09362
							2339.82	0.0334	34.2336	0.00351	310.712	0.09388
							2346.38	0.03364	34.3509	0.00353	311.598	0.09413
							2352.96	0.03387	34.4687	0.00356	312.486	0.09438
							2359.56	0.03411	34.5869	0.00358	313.377	0.09463
							2366.17	0.03435	34.7055	0.0036	314.27	0.09488
							2372.81	0.03459	34.8245	0.00363	315.166	0.09512
							2379.46	0.03483	34.9439	0.00366	316.065	0.09536
							2386.14	0.03507	35.0637	0.00368	316.966	0.0956
							2392.83	0.03531	35.1839	0.00371	317.869	0.09584
							2399.54	0.03556	35.3045	0.00374	318.775	0.09608
							2406.27	0.03581	35.4256	0.00377	319.684	0.09631
							2413.02	0.03605	35.547	0.00379	320.595	0.09654
							2419.78	0.0363	35.6689	0.00383	321.509	0.09677
							2426.57	0.03655	35.7912	0.00386	322.426	0.097
							2433.37	0.0368	35.9139	0.00389	323.345	0.09722
							2440.2	0.03705	36.0371	0.00392	324.267	0.09744
							2447.04	0.0373	36.1606	0.00395	325.191	0.09766
							2453.9	0.03756	36.2846	0.00399	326.118	0.09788
							2460.79	0.03781	36.409	0.00402	327.047	0.0981
							2467.69	0.03807	36.5339	0.00406	327.98	0.09831
							2474.61	0.03833	36.6591	0.0041	328.915	0.09852
							2481.55	0.03858	36.7848	0.00414	329.852	0.09873
							2488.51	0.03884	36.9109	0.00417	330.793	0.09894
							2495.48	0.0391	37.0375	0.00421	331.736	0.09914
							2502.48	0.03936	37.1645	0.00426	332.681	0.09934
							2509.5	0.03963	37.2919	0.0043	333.63	0.09954
							2516.54	0.03989	37.4197	0.00434	334.581	0.09974
							2523.6	0.04015	37.548	0.00439	335.534	0.09993
							2530.67	0.04042	37.6768	0.00443	336.491	0.10012
							2537.77	0.04068	37.806	0.00448	337.45	0.10031
							2544.89	0.04095	37.9356	0.00453	338.412	0.1005
							2552.02	0.04122	38.0656	0.00457	339.377	0.10068
							2559.18	0.04149	38.1962	0.00463	340.344	0.10086
							2566.36	0.04175	38.3271	0.00468	341.314	0.10104
							2573.55	0.04202	38.4585	0.00473	342.287	0.10122
							2580.77	0.0423	38.5904	0.00478	343.263	0.10139
							2588.01	0.04257	38.7227	0.00484	344.241	0.10156
							2595.27	0.04284	38.8555	0.00489	345.223	0.10173
							2602.54	0.04311	38.9887	0.00495	346.207	0.1019
							2609.84	0.04339	39.1224	0.00501	347.194	0.10206
							2617.16	0.04366	39.2565	0.00507	348.183	0.10222
							2624.5	0.04394	39.3911	0.00514	349.176	0.10238
							2631.86	0.04421	39.5262	0.0052	350.171	0.10253
							2639.24	0.04449	39.6617	0.00526	351.169	0.10268
							2646.64	0.04477	39.7977	0.00533	352.17	0.10283
							2654.07	0.04505	39.9341	0.0054	353.174	0.10298
							2661.51	0.04533	40.071	0.00547	354.181	0.10312
							2668.97	0.04561	40.2084	0.00554	355.191	0.10326
							2676.46	0.04589	40.3463	0.00561	356.203	0.1034
							2683.96	0.04617	40.4846	0.00569	357.219	0.10353
							2691.49	0.04645	40.6234	0.00576	358.237	0.10367
							2699.04	0.04673	40.7627	0.00584	359.258	0.1038
							2706.61	0.04701	40.9025	0.00592	360.282	0.10392
							2714.2	0.04729	41.0427	0.006	361.309	0.10405
							2721.81	0.04758	41.1834	0.00609	362.339	0.10417
							2729.44	0.04786	41.3246	0.00617	363.372	0.10429
							2737.1	0.04815	41.4663	0.00626	364.408	0.1044
							2744.77	0.04843	41.6085	0.00635	365.447	0.10451
							2752.47	0.04871	41.7511	0.00644	366.488	0.10462
							2760.19	0.049	41.8943	0.00653	367.533	0.10473
							2767.93	0.04929	42.0379	0.00663	368.581	0.10483
							2775.69	0.04957	42.1821	0.00673	369.632	0.10493
							2783.47	0.04986	42.3267	0.00682	370.685	0.10503
							2791.28	0.05014	42.4718	0.00693	371.742	0.10512
							2799.11	0.05043	42.6174	0.00703	372.802	0.10521
							2806.96	0.05072	42.7636	0.00714	373.864	0.1053
							2814.83	0.051	42.9102	0.00724	374.93	0.10539
							2822.72	0.05129	43.0573	0.00735	375.999	0.10547
							2830.64	0.05158	43.2049	0.00747	377.071	0.10555
							2838.58	0.05187	43.3531	0.00758	378.145	0.10563
							2846.54	0.05215	43.5017	0.0077	379.223	0.1057
							2854.52	0.05244	43.6508	0.00782	380.304	0.10577
							2862.53	0.05273	43.8005	0.00794	381.388	0.10584
							2870.55	0.05302	43.9507	0.00806	382.476	0.1059
							2878.6	0.05331	44.1014	0.00819	383.566	0.10596
							2886.68	0.05359	44.2526	0.00832	384.659	0.10602
							2894.77	0.05388	44.4043	0.00845	385.756	0.10607
							2902.89	0.05417	44.5566	0.00859	386.855	0.10613
							2911.03	0.05446	44.7093	0.00872	387.958	0.10618
							2919.19	0.05474	44.8626	0.00886	389.064	0.10622
							2927.38	0.05503	45.0164	0.00901	390.173	0.10626
							2935.59	0.05532	45.1708	0.00915	391.285	0.1063
							2943.82	0.0556	45.3257	0.0093	392.401	0.10634
							2952.08	0.05589	45.4811	0.00945	393.519	0.10637
							2960.36	0.05618	45.637	0.0096	394.641	0.1064
							2968.66	0.05646	45.7935	0.00976	395.766	0.10643
							2976.98	0.05675	45.9505	0.00992	396.894	0.10645
							2985.33	0.05704	46.108	0.01008	398.026	0.10647
							2993.7	0.05732	46.2661	0.01025	399.16	0.10649
							3002.1	0.05761	46.4247	0.01042	400.298	0.10651
							3010.52	0.05789	46.5839	0.01059	401.439	0.10652
							3018.96	0.05817	46.7436	0.01077	402.584	0.10653
							3027.43	0.05846	46.9039	0.01094	403.731	0.10653
							3035.92	0.05874	47.0647	0.01112	404.882	0.10653
							3044.43	0.05902	47.2261	0.01131	406.036	0.10653
							3052.97	0.0593	47.388	0.0115	407.194	0.10653
							3061.53	0.05958	47.5505	0.01169	408.354	0.10652
							3070.12	0.05987	47.7135	0.01188	409.518	0.10651
							3078.73	0.06015	47.8771	0.01208	410.686	0.1065
							3087.36	0.06042	48.0412	0.01228	411.857	0.10648
							3096.02	0.0607	48.206	0.01249	413.031	0.10646
							3104.7	0.06098	48.3713	0.0127	414.208	0.10644
							3113.41	0.06126	48.5371	0.01291	415.389	0.10641
							3122.14	0.06153	48.7035	0.01312	416.573	0.10638
							3130.89	0.06181	48.8705	0.01334	417.76	0.10635
							3139.67	0.06208	49.038	0.01356	418.951	0.10632
							3148.48	0.06236	49.2062	0.01379	420.145	0.10628
							3157.31	0.06263	49.3749	0.01402	421.343	0.10624
							3166.16	0.0629	49.5442	0.01425	422.544	0.10619
							3175.04	0.06317	49.7141	0.01449	423.749	0.10614
							3183.95	0.06344	49.8845	0.01473	424.957	0.10609
							3192.87	0.06371	50.0555	0.01498	426.168	0.10604
							3201.83	0.06398	50.2272	0.01523	427.383	0.10598
							3210.81	0.06425	50.3994	0.01548	428.601	0.10592
							3219.81	0.06451	50.5722	0.01574	429.823	0.10586
							3228.84	0.06478	50.7456	0.016	431.048	0.10579
							3237.9	0.06504	50.9196	0.01626	432.277	0.10572
							3246.98	0.06531	51.0941	0.01653	433.509	0.10565
							3256.08	0.06557	51.2693	0.0168	434.745	0.10558
							3265.21	0.06583	51.4451	0.01708	435.984	0.1055
							3274.37	0.06609	51.6215	0.01736	437.227	0.10542
							3283.55	0.06634	51.7985	0.01765	438.473	0.10533
							3292.76	0.0666	51.9761	0.01794	439.723	0.10524
							3302	0.06685	52.1543	0.01823	440.977	0.10515
							3311.26	0.06711	52.3331	0.01853	442.234	0.10506
							3320.54	0.06736	52.5125	0.01883	443.494	0.10496
							3329.85	0.06761	52.6926	0.01914	444.759	0.10486
							3339.19	0.06786	52.8732	0.01945	446.026	0.10476
							3348.56	0.06811	53.0545	0.01976	447.298	0.10466
							3357.95	0.06835	53.2364	0.02008	448.573	0.10455
							3367.36	0.0686	53.419	0.02041	449.852	0.10444
							3376.81	0.06884	53.6021	0.02073	451.134	0.10432
							3386.28	0.06908	53.7859	0.02107	452.42	0.10421
							3395.77	0.06932	53.9703	0.0214	453.71	0.10409
							3405.3	0.06956	54.1553	0.02174	455.003	0.10396
							3414.85	0.0698	54.341	0.02209	456.3	0.10384
							3424.42	0.07003	54.5273	0.02244	457.601	0.10371
							3434.03	0.07026	54.7143	0.02279	458.905	0.10358
							3443.66	0.07049	54.9019	0.02315	460.213	0.10344
							3453.31	0.07072	55.0901	0.02352	461.525	0.10331
							3463	0.07095	55.279	0.02389	462.841	0.10317
							3472.71	0.07118	55.4685	0.02426	464.16	0.10303
							3482.45	0.0714	55.6587	0.02464	465.483	0.10288
							3492.21	0.07162	55.8496	0.02502	466.81	0.10273
							3502.01	0.07184	56.041	0.0254	468.141	0.10258
							3511.83	0.07206	56.2332	0.0258	469.475	0.10243
							3521.68	0.07228	56.426	0.02619	470.814	0.10227
							3531.55	0.07249	56.6195	0.02659	472.156	0.10211
							3541.46	0.0727	56.8136	0.027	473.502	0.10195
							3551.39	0.07291	57.0084	0.02741	474.851	0.10179
							3561.35	0.07312	57.2038	0.02782	476.205	0.10162
							3571.33	0.07333	57.4	0.02824	477.563	0.10145
							3581.35	0.07353	57.5968	0.02866	478.924	0.10128
							3591.39	0.07373	57.7942	0.02909	480.289	0.1011
							3601.46	0.07393	57.9924	0.02952	481.658	0.10092
							3611.56	0.07413	58.1912	0.02996	483.031	0.10074
							3621.69	0.07432	58.3907	0.0304	484.408	0.10056
							3631.85	0.07451	58.5909	0.03084	485.789	0.10037
							3642.03	0.07471	58.7918	0.0313	487.174	0.10019
							3652.25	0.07489	58.9934	0.03175	488.562	0.09999
							3662.49	0.07508	59.1957	0.03221	489.955	0.0998
							3672.76	0.07526	59.3986	0.03267	491.352	0.09961
							3683.06	0.07544	59.6023	0.03314	492.752	0.09941
							3693.39	0.07562	59.8066	0.03362	494.157	0.09921
							3703.75	0.0758	60.0117	0.03409	495.566	0.099
							3714.13	0.07597	60.2175	0.03458	496.978	0.0988
							3724.55	0.07614	60.4239	0.03506	498.395	0.09859
							3734.99	0.07631	60.6311	0.03555	499.816	0.09838
							3745.47	0.07648	60.839	0.03605	501.241	0.09817
							3755.97	0.07664	61.0476	0.03655	502.669	0.09795
							3766.51	0.0768	61.2569	0.03705	504.102	0.09774
							3777.07	0.07696	61.4669	0.03756	505.539	0.09752
							3787.66	0.07712	61.6776	0.03807	506.98	0.0973
							3798.28	0.07727	61.8891	0.03859	508.426	0.09707
							3808.93	0.07742	62.1013	0.03911	509.875	0.09685
							3819.62	0.07757	62.3142	0.03963	511.328	0.09662
							3830.33	0.07772	62.5279	0.04016	512.786	0.09639
							3841.07	0.07786	62.7423	0.04069	514.248	0.09615
							3851.84	0.078	62.9574	0.04123	515.714	0.09592
							3862.64	0.07814	63.1733	0.04177	517.184	0.09568
							3873.48	0.07827	63.3899	0.04232	518.658	0.09544
							3884.34	0.07841	63.6072	0.04286	520.136	0.0952
							3895.23	0.07853	63.8253	0.04342	521.619	0.09496
							3906.15	0.07866	64.0441	0.04397	523.106	0.09471
							3917.11	0.07878	64.2637	0.04453	524.597	0.09446
							3928.09	0.07891	64.484	0.0451	526.093	0.09421
							3939.11	0.07902	64.7051	0.04566	527.592	0.09396
							3950.16	0.07914	64.927	0.04624	529.096	0.09371
							3961.23	0.07925	65.1496	0.04681	530.605	0.09345
							3972.34	0.07936	65.373	0.04739	532.117	0.0932
							3983.48	0.07947	65.5971	0.04797	533.634	0.09294
							3994.65	0.07957	65.822	0.04855	535.155	0.09268
							4005.86	0.07967	66.0477	0.04914	536.681	0.09241
							4017.09	0.07977	66.2741	0.04973	538.21	0.09215
							4028.36	0.07987	66.5014	0.05032	539.745	0.09188
							4039.65	0.07996	66.7294	0.05092	541.283	0.09161
							4050.98	0.08005	66.9582	0.05152	542.826	0.09134
							4062.34	0.08013	67.1877	0.05212	544.374	0.09107
							4073.73	0.08022	67.4181	0.05273	545.925	0.0908
							4085.16	0.0803	67.6492	0.05334	547.482	0.09052
							4096.61	0.08037	67.8812	0.05395	549.042	0.09024
							4108.1	0.08045	68.1139	0.05456	550.607	0.08996
							4119.62	0.08052	68.3475	0.05518	552.177	0.08968
							4131.18	0.08059	68.5818	0.0558	553.751	0.0894
							4142.76	0.08065	68.8169	0.05642	555.33	0.08912
							4154.38	0.08071	69.0529	0.05704	556.913	0.08883
							4166.03	0.08077	69.2896	0.05766	558.5	0.08855
							4177.71	0.08083	69.5272	0.05829	560.092	0.08826
							4189.43	0.08088	69.7656	0.05892	561.689	0.08797
							4201.18	0.08093	70.0048	0.05955	563.29	0.08768
							4212.96	0.08098	70.2448	0.06018	564.896	0.08739
							4224.77	0.08102	70.4857	0.06082	566.506	0.08709
							4236.62	0.08106	70.7273	0.06145	568.121	0.0868
							4248.5	0.0811	70.9698	0.06209	569.74	0.0865
							4260.42	0.08113	71.2132	0.06273	571.364	0.0862
							4272.37	0.08117	71.4573	0.06337	572.993	0.0859
							4284.35	0.08119	71.7023	0.06401	574.626	0.0856
							4296.36	0.08122	71.9482	0.06465	576.264	0.0853
							4308.41	0.08124	72.1949	0.06529	577.907	0.085
							4320.49	0.08126	72.4424	0.06594	579.555	0.08469
							4332.61	0.08128	72.6907	0.06658	581.207	0.08439
							4344.76	0.08129	72.94	0.06722	582.863	0.08408
							4356.94	0.0813	73.1901	0.06787	584.525	0.08377
							4369.16	0.0813	73.441	0.06851	586.191	0.08346
							4381.41	0.08131	73.6928	0.06916	587.862	0.08315
							4393.7	0.08131	73.9455	0.06981	589.538	0.08284
							4406.02	0.0813	74.199	0.07045	591.218	0.08253
							4418.38	0.0813	74.4534	0.0711	592.904	0.08222
							4430.77	0.08129	74.7087	0.07174	594.594	0.0819
							4443.2	0.08127	74.9648	0.07239	596.289	0.08159
							4455.66	0.08126	75.2219	0.07303	597.989	0.08127
							4468.15	0.08124	75.4798	0.07367	599.693	0.08095
							4480.68	0.08122	75.7386	0.07432	601.403	0.08063
							4493.25	0.08119	75.9982	0.07496	603.117	0.08032
							4505.85	0.08116	76.2588	0.0756	604.836	0.08
							4518.48	0.08113	76.5203	0.07624	606.56	0.07967
							4531.15	0.0811	76.7826	0.07688	608.289	0.07935
							4543.86	0.08106	77.0459	0.07751	610.023	0.07903
							4556.6	0.08102	77.31	0.07815	611.762	0.07871
							4569.38	0.08098	77.5751	0.07878	613.506	0.07838
							4582.2	0.08093	77.8411	0.07942	615.255	0.07806
							4595.05	0.08088	78.108	0.08005	617.009	0.07774
							4607.93	0.08083	78.3758	0.08067	618.768	0.07741
							4620.86	0.08077	78.6445	0.0813	620.532	0.07708
							4633.81	0.08071	78.9141	0.08192	622.301	0.07676
							4646.81	0.08065	79.1847	0.08254	624.075	0.07643
							4659.84	0.08058	79.4562	0.08316	625.853	0.0761
							4672.91	0.08052	79.7286	0.08378	627.638	0.07577
							4686.01	0.08044	80.002	0.08439	629.427	0.07544
							4699.15	0.08037	80.2763	0.085	631.221	0.07511
							4712.33	0.08029	80.5515	0.0856	633.02	0.07478
							4725.55	0.08021	80.8277	0.08621	634.825	0.07445
							4738.8	0.08013	81.1048	0.08681	636.634	0.07412
							4752.09	0.08004	81.3829	0.0874	638.449	0.07379
							4765.42	0.07995	81.6619	0.088	640.269	0.07346
							4778.78	0.07986	81.9419	0.08858	642.094	0.07313
							4792.18	0.07977	82.2229	0.08917	643.925	0.07279
							4805.62	0.07967	82.5048	0.08975	645.76	0.07246
							4819.1	0.07957	82.7877	0.09032	647.601	0.07213
							4832.61	0.07946	83.0715	0.0909	649.447	0.07179
							4846.16	0.07936	83.3563	0.09146	651.298	0.07146
							4859.75	0.07925	83.6421	0.09203	653.155	0.07113
							4873.38	0.07913	83.9289	0.09258	655.017	0.07079
							4887.05	0.07902	84.2167	0.09314	656.884	0.07046
							4900.75	0.0789	84.5054	0.09368	658.757	0.07012
							4914.5	0.07878	84.7952	0.09423	660.634	0.06979
							4928.28	0.07865	85.0859	0.09476	662.518	0.06945
							4942.1	0.07853	85.3776	0.09529	664.406	0.06912
							4955.96	0.0784	85.6703	0.09582	666.3	0.06879
							4969.86	0.07827	85.9641	0.09634	668.199	0.06845
							4983.8	0.07813	86.2588	0.09685	670.104	0.06812
							4997.77	0.07799	86.5546	0.09736	672.014	0.06778
							5011.79	0.07785	86.8513	0.09787	673.93	0.06745
							5025.84	0.07771	87.1491	0.09836	675.851	0.06711
							5039.94	0.07756	87.4479	0.09885	677.778	0.06678
							5054.07	0.07741	87.7477	0.09933	679.71	0.06644
							5068.24	0.07726	88.0486	0.09981	681.647	0.06611
							5082.46	0.07711	88.3505	0.10028	683.59	0.06577
							5096.71	0.07695	88.6534	0.10074	685.539	0.06544
							5111	0.07679	88.9574	0.1012	687.493	0.06511
							5125.34	0.07663	89.2624	0.10165	689.453	0.06477
							5139.71	0.07647	89.5684	0.10209	691.418	0.06444
							5154.12	0.0763	89.8755	0.10252	693.389	0.0641
							5168.58	0.07613	90.1837	0.10295	695.366	0.06377
							5183.07	0.07596	90.4929	0.10337	697.348	0.06344
							5197.61	0.07579	90.8031	0.10378	699.336	0.06311
							5212.18	0.07561	91.1145	0.10418	701.33	0.06277
							5226.8	0.07543	91.4269	0.10458	703.329	0.06244
							5241.46	0.07525	91.7403	0.10497	705.334	0.06211
							5256.16	0.07507	92.0549	0.10535	707.344	0.06178
							5270.9	0.07488	92.3705	0.10572	709.361	0.06145
							5285.68	0.07469	92.6872	0.10608	711.383	0.06112
							5300.5	0.0745	93.005	0.10644	713.411	0.06079
							5315.37	0.07431	93.3239	0.10678	715.444	0.06046
							5330.27	0.07412	93.6438	0.10712	717.484	0.06013
							5345.22	0.07392	93.9649	0.10745	719.529	0.0598
							5360.21	0.07372	94.2871	0.10777	721.58	0.05947
							5375.24	0.07352	94.6103	0.10808	723.637	0.05914
							5390.32	0.07331	94.9347	0.10839	725.7	0.05882
							5405.43	0.07311	95.2602	0.10868	727.768	0.05849
							5420.59	0.0729	95.5868	0.10897	729.843	0.05816
							5435.79	0.07269	95.9146	0.10924	731.923	0.05784
							5451.04	0.07248	96.2434	0.10951	734.01	0.05751
							5466.32	0.07226	96.5734	0.10976	736.102	0.05719
							5481.65	0.07205	96.9045	0.11001	738.201	0.05687
							5497.03	0.07183	97.2368	0.11025	740.305	0.05654
							5512.44	0.07161	97.5702	0.11048	742.415	0.05622
							5527.9	0.07139	97.9047	0.1107	744.532	0.0559
							5543.4	0.07116	98.2404	0.11091	746.654	0.05558
							5558.95	0.07094	98.5772	0.11111	748.782	0.05526
							5574.54	0.07071	98.9152	0.1113	750.917	0.05494
							5590.17	0.07048	99.2543	0.11148	753.057	0.05462
							5605.85	0.07025	99.5946	0.11165	755.204	0.0543
							5621.57	0.07002	99.9361	0.11181	757.357	0.05399
							5637.33	0.06978	100.279	0.11196	759.516	0.05367
							5653.14	0.06955	100.623	0.1121	761.681	0.05335
							5669	0.06931	100.968	0.11223	763.852	0.05304
							5684.89	0.06907	101.314	0.11235	766.029	0.05273
							5700.84	0.06883	101.661	0.11246	768.213	0.05241
							5716.82	0.06858	102.01	0.11256	770.403	0.0521
							5732.86	0.06834	102.359	0.11265	772.599	0.05179
							5748.93	0.06809	102.71	0.11273	774.801	0.05148
							5765.06	0.06785	103.063	0.1128	777.01	0.05117
							5781.22	0.0676	103.416	0.11286	779.225	0.05086
							5797.44	0.06735	103.77	0.11291	781.446	0.05055
							5813.69	0.06709	104.126	0.11294	783.674	0.05025
							5830	0.06684	104.483	0.11297	785.908	0.04994
							5846.35	0.06659	104.841	0.11299	788.148	0.04964
							5862.74	0.06633	105.201	0.113	790.395	0.04933
							5879.18	0.06607	105.562	0.113	792.648	0.04903
							5895.67	0.06581	105.924	0.11298	794.907	0.04873
							5912.2	0.06555	106.287	0.11296	797.173	0.04843
							5928.78	0.06529	106.651	0.11293	799.446	0.04813
							5945.41	0.06503	107.017	0.11289	801.725	0.04783
							5962.08	0.06477	107.384	0.11283	804.01	0.04753
							5978.8	0.0645	107.752	0.11277	806.302	0.04723
							5995.57	0.06423	108.121	0.11269	808.6	0.04694
							6012.38	0.06397	108.492	0.11261	810.905	0.04664
							6029.25	0.0637	108.864	0.11251	813.217	0.04635
							6046.15	0.06343	109.237	0.11241	815.535	0.04606
							6063.11	0.06316	109.612	0.1123	817.86	0.04577
							6080.11	0.06289	109.988	0.11217	820.191	0.04548
							6097.16	0.06262	110.365	0.11204	822.529	0.04519
							6114.26	0.06234	110.743	0.11189	824.874	0.0449
							6131.41	0.06207	111.123	0.11174	827.225	0.04461
							6148.6	0.0618	111.504	0.11157	829.583	0.04433
							6165.85	0.06152	111.886	0.1114	831.948	0.04404
							6183.14	0.06124	112.27	0.11121	834.32	0.04376
							6200.48	0.06097	112.655	0.11102	836.698	0.04348
							6217.87	0.06069	113.041	0.11081	839.083	0.0432
							6235.3	0.06041	113.429	0.1106	841.475	0.04292
							6252.79	0.06013	113.817	0.11038	843.874	0.04264
							6270.32	0.05985	114.208	0.11014	846.279	0.04236
							6287.91	0.05957	114.599	0.1099	848.692	0.04208
							6305.54	0.05929	114.992	0.10965	851.111	0.04181
							6323.22	0.05901	115.386	0.10939	853.537	0.04154
							6340.96	0.05872	115.782	0.10912	855.97	0.04126
							6358.74	0.05844	116.179	0.10884	858.41	0.04099
							6376.57	0.05816	116.577	0.10855	860.857	0.04072
							6394.45	0.05787	116.977	0.10825	863.311	0.04045
							6412.39	0.05759	117.378	0.10795	865.772	0.04019
							6430.37	0.0573	117.781	0.10763	868.24	0.03992
							6448.4	0.05702	118.184	0.10731	870.715	0.03966
							6466.49	0.05673	118.59	0.10697	873.197	0.03939
							6484.62	0.05645	118.996	0.10663	875.686	0.03913
							6502.81	0.05616	119.404	0.10628	878.183	0.03887
							6521.04	0.05588	119.814	0.10592	880.686	0.03861
							6539.33	0.05559	120.224	0.10556	883.196	0.03835
							6557.67	0.0553	120.637	0.10518	885.714	0.0381
							6576.06	0.05502	121.05	0.1048	888.239	0.03784
							6594.5	0.05473	121.465	0.10441	890.771	0.03759
							6612.99	0.05444	121.882	0.10401	893.31	0.03733
							6631.54	0.05415	122.3	0.1036	895.856	0.03708
							6650.14	0.05387	122.719	0.10318	898.41	0.03683
							6668.79	0.05358	123.14	0.10276	900.971	0.03658
							6687.49	0.05329	123.562	0.10233	903.54	0.03634
							6706.24	0.053	123.986	0.10189	906.115	0.03609
							6725.05	0.05271	124.411	0.10145	908.698	0.03584
							6743.91	0.05243	124.837	0.101	911.288	0.0356
							6762.82	0.05214	125.265	0.10054	913.886	0.03536
							6781.79	0.05185	125.695	0.10007	916.491	0.03512
							6800.8	0.05156	126.126	0.0996	919.104	0.03488
							6819.88	0.05128	126.558	0.09912	921.724	0.03464
							6839	0.05099	126.992	0.09863	924.351	0.0344
							6858.18	0.0507	127.427	0.09814	926.986	0.03417
							6877.41	0.05041	127.864	0.09764	929.629	0.03394
							6896.7	0.05013	128.303	0.09714	932.279	0.0337
							6916.04	0.04984	128.743	0.09663	934.936	0.03347
							6935.44	0.04956	129.184	0.09611	937.601	0.03324
							6954.89	0.04927	129.627	0.09559	940.274	0.03301
							6974.39	0.04898	130.071	0.09506	942.954	0.03279
							6993.95	0.0487	130.517	0.09453	945.642	0.03256
							7013.56	0.04841	130.965	0.09399	948.338	0.03234
							7033.23	0.04813	131.414	0.09344	951.041	0.03211
							7052.95	0.04785	131.864	0.09289	953.752	0.03189
							7072.73	0.04756	132.317	0.09234	956.471	0.03167
							7092.57	0.04728	132.77	0.09178	959.198	0.03146
							7112.46	0.047	133.225	0.09121	961.932	0.03124
							7132.4	0.04671	133.682	0.09064	964.674	0.03102
							7152.41	0.04643	134.141	0.09007	967.424	0.03081
							7172.46	0.04615	134.601	0.08949	970.182	0.03059
							7192.58	0.04587	135.062	0.08891	972.947	0.03038
							7212.75	0.04559	135.525	0.08832	975.721	0.03017
							7232.98	0.04531	135.99	0.08773	978.502	0.02996
							7253.26	0.04503	136.456	0.08714	981.291	0.02976
							7273.6	0.04475	136.924	0.08654	984.089	0.02955
							7294	0.04448	137.393	0.08594	986.894	0.02935
							7314.45	0.0442	137.864	0.08534	989.707	0.02914
							7334.97	0.04392	138.337	0.08473	992.528	0.02894
							7355.54	0.04365	138.811	0.08412	995.358	0.02874
							7376.16	0.04337	139.287	0.0835	998.195	0.02854
							7396.85	0.0431	139.765	0.08289	1001.04	0.02834
							7417.59	0.04283	140.244	0.08227	1003.89	0.02815
							7438.39	0.04255	140.725	0.08165	1006.76	0.02795
							7459.25	0.04228	141.207	0.08102	1009.63	0.02776
							7480.17	0.04201	141.692	0.0804	1012.5	0.02757
							7501.15	0.04174	142.177	0.07977	1015.39	0.02738
							7522.19	0.04147	142.665	0.07914	1018.28	0.02719
							7543.28	0.0412	143.154	0.0785	1021.19	0.027
							7564.43	0.04094	143.645	0.07787	1024.1	0.02681
							7585.65	0.04067	144.137	0.07723	1027.02	0.02663
							7606.92	0.0404	144.632	0.07659	1029.94	0.02644
							7628.25	0.04014	145.127	0.07596	1032.88	0.02626
							7649.65	0.03987	145.625	0.07532	1035.83	0.02608
							7671.1	0.03961	146.124	0.07467	1038.78	0.0259
							7692.61	0.03935	146.625	0.07403	1041.74	0.02572
							7714.18	0.03909	147.128	0.07339	1044.71	0.02554
							7735.82	0.03883	147.632	0.07274	1047.69	0.02537
							7757.51	0.03857	148.139	0.0721	1050.67	0.02519
							7779.27	0.03831	148.647	0.07146	1053.67	0.02502
							7801.08	0.03805	149.156	0.07081	1056.67	0.02485
							7822.96	0.0378	149.668	0.07016	1059.68	0.02468
							7844.9	0.03754	150.181	0.06952	1062.7	0.02451
							7866.9	0.03729	150.696	0.06887	1065.73	0.02434
							7888.96	0.03704	151.212	0.06823	1068.77	0.02417
							7911.08	0.03679	151.731	0.06758	1071.82	0.02401
							7933.27	0.03654	152.251	0.06694	1074.87	0.02385
							7955.52	0.03629	152.773	0.06629	1077.94	0.02368
							7977.83	0.03604	153.297	0.06565	1081.01	0.02352
							8000.2	0.03579	153.822	0.06501	1084.09	0.02336
							8022.63	0.03555	154.35	0.06437	1087.18	0.0232
							8045.13	0.0353	154.879	0.06372	1090.28	0.02305
							8067.69	0.03506	155.41	0.06308	1093.39	0.02289
							8090.32	0.03482	155.943	0.06244	1096.51	0.02274
							8113.01	0.03457	156.478	0.06181	1099.63	0.02258
							8135.76	0.03434	157.014	0.06117	1102.77	0.02243
							8158.57	0.0341	157.552	0.06054	1105.91	0.02228
							8181.45	0.03386	158.093	0.0599	1109.06	0.02213
							8204.4	0.03362	158.635	0.05927	1112.22	0.02198
							8227.41	0.03339	159.179	0.05864	1115.39	0.02183
							8250.48	0.03315	159.724	0.05801	1118.57	0.02169
							8273.62	0.03292	160.272	0.05739	1121.76	0.02154
							8296.82	0.03269	160.821	0.05676	1124.96	0.0214
							8320.09	0.03246	161.373	0.05614	1128.17	0.02126
							8343.42	0.03223	161.926	0.05552	1131.38	0.02112
							8366.82	0.03201	162.481	0.0549	1134.61	0.02098
							8390.28	0.03178	163.038	0.05429	1137.84	0.02084
							8413.81	0.03155	163.597	0.05368	1141.09	0.0207
							8437.41	0.03133	164.158	0.05307	1144.34	0.02057
							8461.07	0.03111	164.721	0.05246	1147.6	0.02043
							8484.79	0.03089	165.286	0.05186	1150.87	0.0203
							8508.59	0.03067	165.853	0.05126	1154.15	0.02017
							8532.45	0.03045	166.421	0.05066	1157.44	0.02004
							8556.38	0.03023	166.992	0.05006	1160.74	0.01991
							8580.37	0.03002	167.564	0.04947	1164.05	0.01978
							8604.44	0.0298	168.139	0.04888	1167.37	0.01965
							8628.57	0.02959	168.715	0.04829	1170.7	0.01952
							8652.76	0.02938	169.294	0.04771	1174.03	0.0194
							8677.03	0.02917	169.874	0.04713	1177.38	0.01927
							8701.36	0.02896	170.457	0.04655	1180.74	0.01915
							8725.76	0.02875	171.041	0.04598	1184.1	0.01903
							8750.23	0.02855	171.628	0.04541	1187.48	0.01891
							8774.77	0.02834	172.216	0.04485	1190.86	0.01879
							8799.38	0.02814	172.807	0.04428	1194.26	0.01867
							8824.06	0.02794	173.399	0.04373	1197.66	0.01855
							8848.8	0.02774	173.994	0.04317	1201.08	0.01844
							8873.62	0.02754	174.59	0.04262	1204.5	0.01832
							8898.5	0.02734	175.189	0.04207	1207.93	0.01821
							8923.46	0.02715	175.789	0.04153	1211.38	0.0181
							8948.48	0.02695	176.392	0.04099	1214.83	0.01798
							8973.58	0.02676	176.997	0.04046	1218.29	0.01787
							8998.74	0.02657	177.604	0.03993	1221.77	0.01776
							9023.98	0.02638	178.213	0.0394	1225.25	0.01766
							9049.29	0.02619	178.824	0.03888	1228.74	0.01755
							9074.66	0.026	179.437	0.03836	1232.24	0.01744
							9100.11	0.02581	180.052	0.03784	1235.76	0.01734
							9125.63	0.02563	180.669	0.03733	1239.28	0.01723
							9151.22	0.02544	181.289	0.03683	1242.81	0.01713
							9176.89	0.02526	181.91	0.03632	1246.36	0.01703
							9202.62	0.02508	182.534	0.03583	1249.91	0.01693
							9228.43	0.0249	183.16	0.03533	1253.47	0.01683
							9254.31	0.02472	183.788	0.03485	1257.04	0.01673
							9280.26	0.02455	184.418	0.03436	1260.63	0.01663
							9306.29	0.02437	185.05	0.03388	1264.22	0.01653
							9332.39	0.0242	185.685	0.03341	1267.82	0.01643
							9358.56	0.02402	186.321	0.03293	1271.44	0.01634
							9384.8	0.02385	186.96	0.03247	1275.06	0.01625
							9411.12	0.02368	187.601	0.03201	1278.7	0.01615
							9437.51	0.02352	188.245	0.03155	1282.34	0.01606
							9463.98	0.02335	188.89	0.0311	1286	0.01597
							9490.52	0.02318	189.538	0.03065	1289.66	0.01588
							9517.13	0.02302	190.187	0.0302	1293.34	0.01579
							9543.82	0.02286	190.84	0.02976	1297.03	0.0157
							9570.59	0.02269	191.494	0.02933	1300.72	0.01561
							9597.43	0.02253	192.15	0.0289	1304.43	0.01553
							9624.34	0.02238	192.809	0.02847	1308.15	0.01544
							9651.33	0.02222	193.47	0.02805	1311.88	0.01536
							9678.4	0.02206	194.134	0.02763	1315.62	0.01527
							9705.54	0.02191	194.799	0.02722	1319.37	0.01519
							9732.76	0.02175	195.467	0.02682	1323.13	0.01511
							9760.05	0.0216	196.137	0.02641	1326.9	0.01503
							9787.42	0.02145	196.81	0.02601	1330.69	0.01495
							9814.87	0.0213	197.485	0.02562	1334.48	0.01487
							9842.39	0.02116	198.162	0.02523	1338.28	0.01479
							9870	0.02101	198.841	0.02485	1342.1	0.01471
							9897.68	0.02086	199.523	0.02447	1345.92	0.01463
							9925.43	0.02072	200.207	0.02409	1349.76	0.01456
							9953.27	0.02058	200.893	0.02372	1353.61	0.01448
							9981.18	0.02044	201.582	0.02336	1357.47	0.01441
							10009.2	0.0203	202.273	0.02299	1361.34	0.01434
							10037.2	0.02016	202.967	0.02264	1365.22	0.01426
							10065.4	0.02002	203.663	0.02228	1369.11	0.01419
							10093.6	0.01989	204.361	0.02194	1373.01	0.01412
							10121.9	0.01975	205.062	0.02159	1376.92	0.01405
							10150.3	0.01962	205.765	0.02125	1380.85	0.01398
							10178.8	0.01949	206.47	0.02092	1384.79	0.01391
							10207.3	0.01936	207.178	0.02059	1388.73	0.01385
							10235.9	0.01923	207.889	0.02026	1392.69	0.01378
							10264.6	0.0191	208.601	0.01994	1396.66	0.01371
							10293.4	0.01897	209.317	0.01962	1400.64	0.01365
							10322.3	0.01885	210.034	0.01931	1404.64	0.01358
							10351.2	0.01872	210.754	0.019	1408.64	0.01352
							10380.3	0.0186	211.477	0.0187	1412.66	0.01345
							10409.4	0.01848	212.202	0.0184	1416.68	0.01339
							10438.6	0.01836	212.93	0.0181	1420.72	0.01333
							10467.9	0.01824	213.66	0.01781	1424.77	0.01327
							10497.2	0.01812	214.392	0.01752	1428.83	0.01321
							10526.6	0.018	215.127	0.01724	1432.91	0.01315
							10556.2	0.01789	215.865	0.01696	1436.99	0.01309
							10585.8	0.01777	216.605	0.01668	1441.09	0.01303
							10615.5	0.01766	217.348	0.01641	1445.19	0.01298
							10645.2	0.01755	218.093	0.01614	1449.31	0.01292
							10675.1	0.01743	218.841	0.01588	1453.44	0.01286
							10705	0.01733	219.591	0.01562	1457.59	0.01281
							10735	0.01722	220.344	0.01537	1461.74	0.01275
							10765.1	0.01711	221.099	0.01512	1465.91	0.0127
							10795.3	0.017	221.857	0.01487	1470.09	0.01264
							10825.6	0.0169	222.618	0.01463	1474.28	0.01259
							10856	0.01679	223.381	0.01439	1478.48	0.01254
							10886.4	0.01669	224.147	0.01415	1482.7	0.01249
							10916.9	0.01659	224.916	0.01392	1486.92	0.01244
							10947.6	0.01649	225.687	0.01369	1491.16	0.01239
							10978.3	0.01639	226.461	0.01347	1495.41	0.01234
							11009	0.01629	227.237	0.01324	1499.68	0.01229
							11039.9	0.01619	228.016	0.01303	1503.95	0.01224
							11070.9	0.0161	228.798	0.01281	1508.24	0.01219
							11101.9	0.016	229.582	0.0126	1512.54	0.01215
							11133.1	0.01591	230.37	0.0124	1516.85	0.0121
							11164.3	0.01582	231.159	0.01219	1521.17	0.01205
							11195.6	0.01572	231.952	0.01199	1525.51	0.01201
							11227	0.01563	232.747	0.0118	1529.86	0.01196
							11258.5	0.01554	233.545	0.0116	1534.22	0.01192
							11290	0.01546	234.346	0.01141	1538.59	0.01188
							11321.7	0.01537	235.149	0.01123	1542.98	0.01183
							11353.4	0.01528	235.956	0.01104	1547.38	0.01179
							11385.3	0.0152	236.765	0.01086	1551.79	0.01175
							11417.2	0.01511	237.577	0.01069	1556.21	0.01171
							11449.2	0.01503	238.391	0.01051	1560.65	0.01167
							11481.3	0.01495	239.208	0.01034	1565.1	0.01162
							11513.5	0.01486	240.029	0.01018	1569.56	0.01158
							11545.8	0.01478	240.852	0.01001	1574.03	0.01155
							11578.2	0.0147	241.677	0.00985	1578.52	0.01151
							11610.7	0.01462	242.506	0.00969	1583.02	0.01147
							11643.2	0.01455	243.337	0.00954	1587.53	0.01143
							11675.9	0.01447	244.172	0.00938	1592.06	0.01139
							11708.6	0.01439	245.009	0.00923	1596.59	0.01136
							11741.5	0.01432	245.849	0.00909	1601.14	0.01132
							11774.4	0.01425	246.692	0.00894	1605.71	0.01128
							11807.4	0.01417	247.538	0.0088	1610.29	0.01125
							11840.5	0.0141	248.386	0.00866	1614.88	0.01121
							11873.7	0.01403	249.238	0.00853	1619.48	0.01118
							11907	0.01396	250.093	0.00839	1624.1	0.01115
							11940.4	0.01389	250.95	0.00826	1628.73	0.01111
							11973.9	0.01382	251.81	0.00813	1633.37	0.01108
							12007.5	0.01375	252.674	0.00801	1638.03	0.01105
							12041.2	0.01369	253.54	0.00788	1642.69	0.01101
							12074.9	0.01362	254.409	0.00776	1647.38	0.01098
							12108.8	0.01356	255.282	0.00765	1652.07	0.01095
							12142.7	0.01349	256.157	0.00753	1656.78	0.01092
							12176.8	0.01343	257.035	0.00742	1661.51	0.01089
							12210.9	0.01337	257.917	0.0073	1666.24	0.01086
							12245.2	0.0133	258.801	0.0072	1670.99	0.01083
							12279.5	0.01324	259.688	0.00709	1675.75	0.0108
							12314	0.01318	260.579	0.00698	1680.53	0.01077
							12348.5	0.01312	261.472	0.00688	1685.32	0.01074
							12383.1	0.01307	262.368	0.00678	1690.13	0.01072
							12417.9	0.01301	263.268	0.00668	1694.94	0.01069
							12452.7	0.01295	264.171	0.00659	1699.78	0.01066
							12487.6	0.0129	265.076	0.00649	1704.62	0.01063
							12522.6	0.01284	265.985	0.0064	1709.48	0.01061
							12557.7	0.01279	266.897	0.00631	1714.35	0.01058
							12593	0.01273	267.812	0.00622	1719.24	0.01056
							12628.3	0.01268	268.731	0.00613	1724.14	0.01053
							12663.7	0.01263	269.652	0.00605	1729.06	0.01051
							12699.2	0.01257	270.576	0.00597	1733.98	0.01048
							12734.8	0.01252	271.504	0.00589	1738.93	0.01046
							12770.5	0.01247	272.435	0.00581	1743.88	0.01043
							12806.3	0.01242	273.369	0.00573	1748.86	0.01041
							12842.3	0.01237	274.306	0.00565	1753.84	0.01039
							12878.3	0.01233	275.247	0.00558	1758.84	0.01036
							12914.4	0.01228	276.191	0.00551	1763.85	0.01034
							12950.6	0.01223	277.138	0.00544	1768.88	0.01032
							12986.9	0.01219	278.088	0.00537	1773.92	0.0103
							13023.3	0.01214	279.041	0.0053	1778.98	0.01027
							13059.9	0.01209	279.998	0.00523	1784.05	0.01025
							13096.5	0.01205	280.958	0.00517	1789.14	0.01023
							13133.2	0.01201	281.921	0.00511	1794.24	0.01021
							13170	0.01196	282.888	0.00505	1799.35	0.01019
							13207	0.01192	283.858	0.00499	1804.48	0.01017
							13244	0.01188	284.831	0.00493	1809.63	0.01015
							13281.2	0.01184	285.808	0.00487	1814.78	0.01013
							13318.4	0.0118	286.788	0.00481	1819.96	0.01011
							13355.8	0.01176	287.771	0.00476	1825.15	0.01009
							13393.2	0.01172	288.757	0.00471	1830.35	0.01007
							13430.8	0.01168	289.748	0.00465	1835.57	0.01006
							13468.4	0.01164	290.741	0.0046	1840.8	0.01004
							13506.2	0.0116	291.738	0.00455	1846.05	0.01002
							13544.1	0.01157	292.738	0.0045	1851.31	0.01
							13582.1	0.01153	293.742	0.00446	1856.59	0.00999

## Sheet: Figure 2b
experiments										fitting
Underlying particle size (nm)	Relative frequency					Particle size (nm)	Relative frequency			Particle diameter (nm)	Relative Frequency		Particle size (nm)	Relative frequency	Particle size (nm)	Relative frequency	Particle size (nm)	Relative frequency	Particle size (nm)	Relative frequency
	v200	v100	v50	v25			230C M2				230CM2			v200		v100		v50		v25
417.314	--	--	--	--		9.61536	0.00314			9.61536	0.00279		550.128	0.00215	1149.38	0.0028	1997.39	0.00375	1381.86	0.02465
457.576	--	--	--	--		11.8295	0.00105			9.64833	0.00279		551.194	0.00215	1151.08	0.00281	2000.16	0.00376	1385.17	0.02465
501.722	--	--	--	--		14.5534	0.0021			9.68141	0.00279		552.262	0.00215	1152.78	0.00282	2002.92	0.00377	1388.5	0.02465
550.128	0.00295	--	--	--		17.9046	0.0021			9.7146	0.00279		553.332	0.00215	1154.48	0.00283	2005.7	0.00379	1391.83	0.02465
603.203	0.00295	--	--	--		19.8594	0.00105			9.74791	0.00279		554.405	0.00216	1156.18	0.00285	2008.47	0.0038	1395.17	0.02465
661.399	0.00591	--	--	--		22.0275	0.0021			9.78133	0.00279		555.479	0.00216	1157.89	0.00286	2011.25	0.00381	1398.52	0.02465
725.209	0.00148	--	--	--		24.4324	0.00105			9.81487	0.00279		556.556	0.00216	1159.6	0.00287	2014.04	0.00383	1401.88	0.02465
795.176	0.01182	--	--	--		27.0998	0.0021			9.84852	0.00279		557.634	0.00216	1161.31	0.00288	2016.82	0.00384	1405.24	0.02465
871.894	0.0192	--	--	--		30.0584	0.00419			9.88229	0.00279		558.715	0.00216	1163.02	0.0029	2019.61	0.00385	1408.61	0.02465
956.012	0.01625	--	--	--		33.34	0.00314			9.91617	0.00279		559.798	0.00216	1164.74	0.00291	2022.41	0.00387	1411.99	0.02465
1048.25	0.02511	--	--	--		36.9799	0.01363			9.95017	0.00279		560.882	0.00217	1166.46	0.00292	2025.21	0.00388	1415.38	0.02465
1149.38	0.04284	0.00249	--	--		50.4621	0.03983			9.98429	0.00279		561.969	0.00217	1168.18	0.00294	2028.01	0.0039	1418.78	0.02465
1260.27	0.05613	0.00498	--	--		62.082	0.04507			10.0185	0.00279		563.059	0.00217	1169.91	0.00295	2030.82	0.00391	1422.18	0.02465
1381.86	0.08567	0.00995	--	0.0155		68.8598	0.04927			10.0529	0.00279		564.15	0.00217	1171.63	0.00297	2033.63	0.00393	1425.6	0.02465
1515.18	0.11226	0.00995	--	0.00775		76.3775	0.07757			10.0873	0.00279		565.243	0.00218	1173.36	0.00298	2036.44	0.00394	1429.02	0.02465
1661.36	0.09158	0.02488	--	0.03101		84.716	0.09434			10.1219	0.00279		566.338	0.00218	1175.1	0.00299	2039.26	0.00396	1432.45	0.02465
1821.64	0.10487	0.02985	--	0.02326		93.9649	0.07966			10.1566	0.00279		567.436	0.00218	1176.83	0.00301	2042.08	0.00398	1435.89	0.02465
1997.39	0.10931	0.07711	0.01042	0.02326		104.224	0.13103			10.1914	0.00279		568.536	0.00218	1178.57	0.00302	2044.91	0.00399	1439.33	0.02465
2190.1	0.12851	0.08458	--	0.03101		115.602	0.10273			10.2264	0.00279		569.638	0.00218	1180.31	0.00304	2047.74	0.00401	1442.79	0.02465
2401.39	0.06942	0.1194	0.01042	0.03876		128.223	0.12579			10.2614	0.00279		570.741	0.00219	1182.05	0.00306	2050.57	0.00403	1446.25	0.02465
2633.08	0.05908	0.13184	0.02083	0.00775		142.222	0.06813			10.2966	0.00279		571.848	0.00219	1183.79	0.00307	2053.41	0.00404	1449.72	0.02465
2887.11	0.0325	0.1194	0.03646	0.00775		157.749	0.05556			10.3319	0.00279		572.956	0.00219	1185.54	0.00309	2056.25	0.00406	1453.2	0.02465
3165.65	0.01477	0.1194	0.06771	0.03101		174.971	0.04298			10.3674	0.00279		574.066	0.00219	1187.29	0.0031	2059.1	0.00408	1456.69	0.02465
3471.07	0.00443	0.11194	0.07813	0.04651		194.073	0.02306			10.4029	0.00279		575.179	0.0022	1189.04	0.00312	2061.95	0.0041	1460.18	0.02465
3805.95	0.00295	0.07214	0.14583	0.03101		215.261	0.01363			10.4386	0.00279		576.293	0.0022	1190.8	0.00314	2064.8	0.00412	1463.69	0.02465
4173.14	--	0.03234	0.13542	0.03101		238.762	0.00314			10.4744	0.00279		577.41	0.0022	1192.56	0.00315	2067.66	0.00413	1467.2	0.02465
4575.76	--	0.02736	0.15625	0.02326		264.829	0.00105			10.5103	0.00279		578.529	0.00221	1194.32	0.00317	2070.52	0.00415	1470.72	0.02465
5017.22	--	0.0199	0.10938	0.04651		293.742	0.00105			10.5463	0.00279		579.65	0.00221	1196.08	0.00319	2073.38	0.00417	1474.25	0.02465
5501.28	--	--	0.11979	0.03101						10.5825	0.00279		580.774	0.00221	1197.85	0.00321	2076.25	0.00419	1477.79	0.02465
6032.03	--	--	0.05729	0.05426						10.6188	0.00279		581.899	0.00221	1199.62	0.00322	2079.13	0.00421	1481.34	0.02465
6613.99	--	--	0.03125	0.04651						10.6552	0.00279		583.027	0.00222	1201.39	0.00324	2082	0.00423	1484.89	0.02465
7252.09	--	--	0.01042	0.03876						10.6917	0.00279		584.157	0.00222	1203.16	0.00326	2084.88	0.00425	1488.46	0.02465
7951.76	--	--	0.00521	0.09302						10.7284	0.00279		585.289	0.00222	1204.94	0.00328	2087.77	0.00427	1492.03	0.02465
8718.94	--	--	--	0.06977						10.7651	0.00279		586.423	0.00223	1206.71	0.0033	2090.66	0.0043	1495.61	0.02465
9560.12	--	--	--	0.06977						10.802	0.00279		587.56	0.00223	1208.5	0.00332	2093.55	0.00432	1499.2	0.02465
10482.5	--	--	--	0.06977						10.8391	0.00279		588.698	0.00223	1210.28	0.00334	2096.45	0.00434	1502.8	0.02465
11493.8	--	--	--	0.06202						10.8763	0.00279		589.839	0.00224	1212.07	0.00336	2099.35	0.00436	1506.4	0.02465
12602.7	--	--	--	0.03876						10.9135	0.00279		590.982	0.00224	1213.86	0.00338	2102.26	0.00439	1510.02	0.02465
13818.6	--	--	--	0.00775						10.951	0.00279		592.128	0.00225	1215.65	0.0034	2105.17	0.00441	1513.64	0.02465
15151.8	--	--	--	0.0155						10.9885	0.00279		593.275	0.00225	1217.44	0.00342	2108.08	0.00443	1517.27	0.02465
16613.6	--	--	--	--						11.0262	0.00279		594.425	0.00225	1219.24	0.00344	2111	0.00446	1520.92	0.02465
18216.4	--	--	--	--						11.064	0.00279		595.577	0.00226	1221.04	0.00346	2113.92	0.00448	1524.57	0.02465
19973.9	--	--	--	--						11.1019	0.00279		596.731	0.00226	1222.84	0.00349	2116.84	0.00451	1528.22	0.02465
										11.14	0.00279		597.888	0.00227	1224.65	0.00351	2119.77	0.00453	1531.89	0.02465
										11.1782	0.00279		599.046	0.00227	1226.46	0.00353	2122.71	0.00456	1535.57	0.02465
										11.2165	0.00279		600.207	0.00227	1228.27	0.00355	2125.64	0.00458	1539.25	0.02465
										11.255	0.00279		601.37	0.00228	1230.08	0.00358	2128.59	0.00461	1542.95	0.02465
										11.2935	0.00279		602.536	0.00228	1231.89	0.0036	2131.53	0.00463	1546.65	0.02465
										11.3323	0.00279		603.704	0.00229	1233.71	0.00363	2134.48	0.00466	1550.36	0.02465
										11.3711	0.00279		604.874	0.00229	1235.53	0.00365	2137.43	0.00469	1554.08	0.02465
										11.4101	0.00279		606.046	0.0023	1237.36	0.00367	2140.39	0.00472	1557.81	0.02465
										11.4492	0.00279		607.22	0.0023	1239.18	0.0037	2143.35	0.00475	1561.55	0.02465
										11.4885	0.00279		608.397	0.00231	1241.01	0.00372	2146.32	0.00478	1565.3	0.02465
										11.5279	0.00279		609.576	0.00231	1242.85	0.00375	2149.29	0.0048	1569.06	0.02465
										11.5674	0.00279		610.758	0.00232	1244.68	0.00378	2152.27	0.00483	1572.82	0.02465
										11.6071	0.00279		611.941	0.00232	1246.52	0.0038	2155.24	0.00486	1576.6	0.02465
										11.6469	0.00279		613.127	0.00233	1248.36	0.00383	2158.23	0.0049	1580.38	0.02465
										11.6868	0.00279		614.315	0.00233	1250.2	0.00386	2161.21	0.00493	1584.17	0.02465
										11.7269	0.00279		615.506	0.00234	1252.05	0.00388	2164.2	0.00496	1587.98	0.02465
										11.7671	0.00279		616.699	0.00234	1253.9	0.00391	2167.2	0.00499	1591.79	0.02465
										11.8074	0.00279		617.894	0.00235	1255.75	0.00394	2170.2	0.00502	1595.61	0.02465
										11.8479	0.00279		619.091	0.00236	1257.6	0.00397	2173.2	0.00506	1599.44	0.02465
										11.8885	0.00279		620.291	0.00236	1259.46	0.004	2176.21	0.00509	1603.27	0.02465
										11.9293	0.00279		621.493	0.00237	1261.32	0.00403	2179.22	0.00512	1607.12	0.02465
										11.9702	0.00279		622.698	0.00237	1263.18	0.00406	2182.24	0.00516	1610.98	0.02465
										12.0112	0.00279		623.904	0.00238	1265.04	0.00409	2185.26	0.00519	1614.85	0.02465
										12.0524	0.00279		625.114	0.00239	1266.91	0.00412	2188.28	0.00523	1618.72	0.02465
										12.0937	0.00279		626.325	0.00239	1268.78	0.00415	2191.31	0.00527	1622.61	0.02465
										12.1352	0.00279		627.539	0.0024	1270.65	0.00418	2194.34	0.0053	1626.5	0.02465
										12.1768	0.00279		628.755	0.00241	1272.53	0.00422	2197.38	0.00534	1630.4	0.02465
										12.2186	0.00279		629.974	0.00241	1274.41	0.00425	2200.42	0.00538	1634.32	0.02465
										12.2604	0.00279		631.194	0.00242	1276.29	0.00428	2203.46	0.00542	1638.24	0.02465
										12.3025	0.00279		632.418	0.00243	1278.17	0.00431	2206.51	0.00546	1642.17	0.02465
										12.3447	0.00279		633.643	0.00244	1280.06	0.00435	2209.57	0.0055	1646.11	0.02465
										12.387	0.00279		634.871	0.00244	1281.95	0.00438	2212.63	0.00554	1650.06	0.02465
										12.4295	0.00279		636.102	0.00245	1283.84	0.00442	2215.69	0.00558	1654.02	0.02465
										12.4721	0.00279		637.334	0.00246	1285.74	0.00445	2218.75	0.00562	1657.99	0.02465
										12.5148	0.00279		638.57	0.00247	1287.63	0.00449	2221.82	0.00566	1661.97	0.02465
										12.5577	0.00279		639.807	0.00248	1289.54	0.00453	2224.9	0.0057	1665.96	0.02465
										12.6008	0.00279		641.047	0.00248	1291.44	0.00456	2227.98	0.00575	1669.96	0.02465
										12.644	0.00279		642.289	0.00249	1293.35	0.0046	2231.06	0.00579	1673.97	0.02465
										12.6874	0.00279		643.534	0.0025	1295.26	0.00464	2234.15	0.00584	1677.98	0.02465
										12.7309	0.00279		644.781	0.00251	1297.17	0.00468	2237.24	0.00588	1682.01	0.02465
										12.7745	0.00279		646.031	0.00252	1299.08	0.00471	2240.34	0.00593	1686.05	0.02465
										12.8183	0.00279		647.283	0.00253	1301	0.00475	2243.44	0.00597	1690.09	0.02465
										12.8622	0.00279		648.537	0.00254	1302.92	0.00479	2246.54	0.00602	1694.15	0.02465
										12.9063	0.00279		649.794	0.00255	1304.84	0.00483	2249.65	0.00607	1698.22	0.02465
										12.9506	0.00279		651.053	0.00256	1306.77	0.00488	2252.76	0.00612	1702.29	0.02465
										12.995	0.00279		652.315	0.00257	1308.7	0.00492	2255.88	0.00617	1706.38	0.02465
										13.0396	0.00279		653.579	0.00258	1310.63	0.00496	2259	0.00622	1710.47	0.02465
										13.0843	0.00279		654.846	0.00259	1312.57	0.005	2262.13	0.00627	1714.58	0.02465
										13.1291	0.00279		656.115	0.0026	1314.5	0.00504	2265.26	0.00632	1718.69	0.02465
										13.1741	0.00279		657.387	0.00261	1316.44	0.00509	2268.4	0.00637	1722.82	0.02465
										13.2193	0.00279		658.661	0.00262	1318.39	0.00513	2271.53	0.00642	1726.95	0.02465
										13.2646	0.00279		659.937	0.00263	1320.33	0.00518	2274.68	0.00648	1731.1	0.02465
										13.3101	0.00279		661.216	0.00264	1322.28	0.00522	2277.83	0.00653	1735.25	0.02465
										13.3558	0.00279		662.497	0.00266	1324.23	0.00527	2280.98	0.00659	1739.42	0.02465
										13.4015	0.00279		663.781	0.00267	1326.19	0.00532	2284.13	0.00664	1743.59	0.02465
										13.4475	0.00279		665.068	0.00268	1328.15	0.00536	2287.3	0.0067	1747.77	0.02465
										13.4936	0.00279		666.357	0.00269	1330.11	0.00541	2290.46	0.00676	1751.97	0.02465
										13.5399	0.00279		667.648	0.0027	1332.07	0.00546	2293.63	0.00681	1756.17	0.02465
										13.5863	0.00279		668.942	0.00272	1334.04	0.00551	2296.8	0.00687	1760.39	0.02465
										13.6329	0.00279		670.238	0.00273	1336.01	0.00556	2299.98	0.00693	1764.61	0.02465
										13.6796	0.00279		671.537	0.00274	1337.98	0.00561	2303.17	0.00699	1768.85	0.02465
										13.7265	0.00279		672.839	0.00276	1339.95	0.00566	2306.35	0.00706	1773.09	0.02465
										13.7736	0.00279		674.143	0.00277	1341.93	0.00571	2309.55	0.00712	1777.35	0.02465
										13.8208	0.00279		675.449	0.00278	1343.91	0.00576	2312.74	0.00718	1781.61	0.02465
										13.8682	0.00279		676.758	0.0028	1345.9	0.00582	2315.94	0.00724	1785.89	0.02465
										13.9157	0.00279		678.07	0.00281	1347.88	0.00587	2319.15	0.00731	1790.18	0.02465
										13.9634	0.00279		679.384	0.00283	1349.87	0.00592	2322.36	0.00738	1794.47	0.02465
										14.0113	0.00279		680.7	0.00284	1351.87	0.00598	2325.57	0.00744	1798.78	0.02465
										14.0594	0.00279		682.019	0.00286	1353.86	0.00603	2328.79	0.00751	1803.1	0.02465
										14.1076	0.00279		683.341	0.00287	1355.86	0.00609	2332.01	0.00758	1807.42	0.02465
										14.1559	0.00279		684.666	0.00289	1357.86	0.00615	2335.24	0.00765	1811.76	0.02465
										14.2045	0.00279		685.992	0.00291	1359.87	0.0062	2338.47	0.00772	1816.11	0.02465
										14.2532	0.00279		687.322	0.00292	1361.87	0.00626	2341.71	0.00779	1820.47	0.02465
										14.302	0.00279		688.654	0.00294	1363.89	0.00632	2344.95	0.00786	1824.84	0.02465
										14.3511	0.00279		689.988	0.00296	1365.9	0.00638	2348.19	0.00793	1829.22	0.02465
										14.4003	0.00279		691.326	0.00297	1367.91	0.00644	2351.44	0.00801	1833.61	0.02465
										14.4497	0.00279		692.665	0.00299	1369.93	0.0065	2354.7	0.00808	1838.01	0.02465
										14.4992	0.00279		694.008	0.00301	1371.96	0.00657	2357.95	0.00816	1842.42	0.02465
										14.5489	0.00279		695.353	0.00303	1373.98	0.00663	2361.22	0.00824	1846.84	0.02465
										14.5988	0.00279		696.7	0.00305	1376.01	0.00669	2364.49	0.00831	1851.27	0.02465
										14.6488	0.00279		698.051	0.00306	1378.04	0.00676	2367.76	0.00839	1855.72	0.02465
										14.6991	0.00279		699.403	0.00308	1380.08	0.00682	2371.03	0.00847	1860.17	0.02465
										14.7495	0.00279		700.759	0.0031	1382.11	0.00689	2374.32	0.00855	1864.63	0.02465
										14.8	0.00279		702.117	0.00312	1384.15	0.00695	2377.6	0.00863	1869.11	0.02465
										14.8508	0.00279		703.478	0.00314	1386.2	0.00702	2380.89	0.00872	1873.59	0.02465
										14.9017	0.00279		704.841	0.00316	1388.24	0.00709	2384.19	0.0088	1878.09	0.02465
										14.9528	0.00279		706.207	0.00318	1390.29	0.00716	2387.49	0.00889	1882.6	0.02465
										15.0041	0.00279		707.575	0.00321	1392.34	0.00723	2390.79	0.00897	1887.12	0.02465
										15.0555	0.00279		708.947	0.00323	1394.4	0.0073	2394.1	0.00906	1891.65	0.02465
										15.1071	0.00279		710.321	0.00325	1396.46	0.00737	2397.41	0.00915	1896.19	0.02465
										15.1589	0.00279		711.697	0.00327	1398.52	0.00744	2400.73	0.00924	1900.74	0.02465
										15.2109	0.00279		713.076	0.00329	1400.58	0.00751	2404.05	0.00933	1905.3	0.02465
										15.263	0.00279		714.458	0.00332	1402.65	0.00759	2407.38	0.00942	1909.87	0.02465
										15.3154	0.00279		715.843	0.00334	1404.72	0.00766	2410.71	0.00951	1914.45	0.02465
										15.3679	0.00279		717.23	0.00337	1406.8	0.00774	2414.05	0.00961	1919.05	0.02465
										15.4206	0.00279		718.62	0.00339	1408.87	0.00782	2417.39	0.0097	1923.65	0.02465
										15.4734	0.00279		720.013	0.00341	1410.95	0.00789	2420.73	0.0098	1928.27	0.02465
										15.5265	0.00279		721.408	0.00344	1413.04	0.00797	2424.08	0.0099	1932.9	0.02465
										15.5797	0.00279		722.806	0.00347	1415.12	0.00805	2427.44	0.00999	1937.54	0.02465
										15.6332	0.00279		724.207	0.00349	1417.21	0.00813	2430.8	0.01009	1942.19	0.02465
										15.6868	0.00279		725.611	0.00352	1419.3	0.00821	2434.16	0.0102	1946.85	0.02465
										15.7405	0.00279		727.017	0.00354	1421.4	0.00829	2437.53	0.0103	1951.52	0.02465
										15.7945	0.00279		728.426	0.00357	1423.5	0.00838	2440.9	0.0104	1956.21	0.02465
										15.8487	0.00279		729.838	0.0036	1425.6	0.00846	2444.28	0.01051	1960.9	0.02465
										15.903	0.00279		731.252	0.00363	1427.7	0.00854	2447.66	0.01061	1965.61	0.02465
										15.9575	0.00279		732.669	0.00366	1429.81	0.00863	2451.05	0.01072	1970.32	0.02465
										16.0122	0.00279		734.089	0.00369	1431.92	0.00872	2454.44	0.01083	1975.05	0.02465
										16.0671	0.00279		735.512	0.00372	1434.03	0.0088	2457.84	0.01094	1979.79	0.02465
										16.1222	0.00279		736.937	0.00375	1436.15	0.00889	2461.24	0.01105	1984.54	0.02465
										16.1775	0.00279		738.365	0.00378	1438.27	0.00898	2464.65	0.01116	1989.31	0.02465
										16.233	0.00279		739.796	0.00381	1440.39	0.00907	2468.06	0.01127	1994.08	0.02465
										16.2886	0.00279		741.23	0.00384	1442.52	0.00916	2471.47	0.01139	1998.87	0.02465
										16.3445	0.00279		742.666	0.00387	1444.65	0.00926	2474.89	0.01151	2003.66	0.02465
										16.4005	0.00279		744.106	0.0039	1446.78	0.00935	2478.32	0.01162	2008.47	0.02465
										16.4567	0.00279		745.548	0.00394	1448.92	0.00944	2481.75	0.01174	2013.29	0.02465
										16.5132	0.00279		746.993	0.00397	1451.06	0.00954	2485.18	0.01186	2018.12	0.02465
										16.5698	0.00279		748.44	0.00401	1453.2	0.00964	2488.62	0.01199	2022.97	0.02465
										16.6266	0.00279		749.891	0.00404	1455.34	0.00973	2492.07	0.01211	2027.82	0.02465
										16.6836	0.00279		751.344	0.00408	1457.49	0.00983	2495.51	0.01223	2032.69	0.02465
										16.7408	0.00279		752.8	0.00411	1459.64	0.00993	2498.97	0.01236	2037.57	0.02465
										16.7982	0.00279		754.259	0.00415	1461.8	0.01003	2502.43	0.01249	2042.46	0.02465
										16.8558	0.00279		755.721	0.00418	1463.96	0.01013	2505.89	0.01262	2047.36	0.02465
										16.9136	0.00279		757.185	0.00422	1466.12	0.01024	2509.36	0.01275	2052.27	0.02465
										16.9716	0.00279		758.653	0.00426	1468.28	0.01034	2512.83	0.01288	2057.2	0.02465
										17.0298	0.00279		760.123	0.0043	1470.45	0.01045	2516.31	0.01301	2062.14	0.02465
										17.0882	0.00279		761.596	0.00434	1472.62	0.01055	2519.79	0.01315	2067.09	0.02465
										17.1468	0.00279		763.072	0.00438	1474.8	0.01066	2523.28	0.01328	2072.05	0.02465
										17.2055	0.00279		764.551	0.00442	1476.97	0.01077	2526.77	0.01342	2077.02	0.02465
										17.2645	0.00279		766.033	0.00446	1479.15	0.01088	2530.27	0.01356	2082	0.02465
										17.3237	0.00279		767.517	0.0045	1481.34	0.01099	2533.77	0.0137	2087	0.02465
										17.3831	0.00279		769.005	0.00455	1483.52	0.0111	2537.27	0.01384	2092.01	0.02465
										17.4427	0.00279		770.495	0.00459	1485.71	0.01121	2540.79	0.01398	2097.03	0.02465
										17.5025	0.00279		771.988	0.00463	1487.91	0.01133	2544.3	0.01413	2102.06	0.02465
										17.5625	0.00279		773.484	0.00468	1490.1	0.01144	2547.82	0.01428	2107.11	0.02465
										17.6227	0.00279		774.983	0.00472	1492.3	0.01156	2551.35	0.01443	2112.16	0.02465
										17.6832	0.00279		776.485	0.00477	1494.51	0.01167	2554.88	0.01458	2117.23	0.02465
										17.7438	0.00279		777.99	0.00481	1496.71	0.01179	2558.41	0.01473	2122.31	0.02465
										17.8046	0.00279		779.498	0.00486	1498.92	0.01191	2561.96	0.01488	2127.41	0.02465
										17.8657	0.00279		781.008	0.00491	1501.13	0.01203	2565.5	0.01504	2132.51	0.02465
										17.9269	0.00279		782.522	0.00496	1503.35	0.01216	2569.05	0.01519	2137.63	0.02465
										17.9884	0.00279		784.038	0.00501	1505.57	0.01228	2572.61	0.01535	2142.76	0.02465
										18.0501	0.00279		785.558	0.00506	1507.79	0.0124	2576.17	0.01551	2147.9	0.02465
										18.112	0.00279		787.08	0.00511	1510.02	0.01253	2579.73	0.01567	2153.06	0.02465
										18.1741	0.00279		788.606	0.00516	1512.25	0.01266	2583.3	0.01583	2158.23	0.02465
										18.2364	0.00279		790.134	0.00521	1514.48	0.01278	2586.88	0.016	2163.41	0.02465
										18.2989	0.00279		791.665	0.00527	1516.71	0.01291	2590.46	0.01616	2168.6	0.02465
										18.3617	0.00279		793.199	0.00532	1518.95	0.01305	2594.04	0.01633	2173.8	0.02465
										18.4246	0.00279		794.737	0.00537	1521.2	0.01318	2597.63	0.0165	2179.02	0.02465
										18.4878	0.00279		796.277	0.00543	1523.44	0.01331	2601.23	0.01667	2184.25	0.02465
										18.5512	0.00279		797.82	0.00549	1525.69	0.01345	2604.83	0.01685	2189.49	0.02465
										18.6148	0.00279		799.366	0.00554	1527.94	0.01358	2608.43	0.01702	2194.75	0.02465
										18.6786	0.00279		800.915	0.0056	1530.2	0.01372	2612.04	0.0172	2200.01	0.02465
										18.7426	0.00279		802.467	0.00566	1532.46	0.01386	2615.66	0.01738	2205.29	0.02465
										18.8069	0.00279		804.023	0.00572	1534.72	0.014	2619.28	0.01756	2210.59	0.02465
										18.8714	0.00279		805.581	0.00578	1536.99	0.01414	2622.9	0.01774	2215.89	0.02465
										18.9361	0.00279		807.142	0.00584	1539.25	0.01428	2626.53	0.01792	2221.21	0.02465
										19.001	0.00279		808.706	0.0059	1541.53	0.01442	2630.16	0.01811	2226.54	0.02465
										19.0662	0.00279		810.273	0.00597	1543.8	0.01457	2633.8	0.0183	2231.88	0.02465
										19.1315	0.00279		811.844	0.00603	1546.08	0.01472	2637.45	0.01849	2237.24	0.02465
										19.1971	0.00279		813.417	0.00609	1548.36	0.01486	2641.1	0.01868	2242.61	0.02465
										19.2629	0.00279		814.993	0.00616	1550.65	0.01501	2644.75	0.01887	2247.99	0.02465
										19.329	0.00279		816.573	0.00623	1552.94	0.01516	2648.41	0.01907	2253.39	0.02465
										19.3953	0.00279		818.155	0.00629	1555.23	0.01532	2652.08	0.01926	2258.8	0.02465
										19.4617	0.00279		819.741	0.00636	1557.53	0.01547	2655.75	0.01946	2264.22	0.02465
										19.5285	0.00279		821.33	0.00643	1559.83	0.01562	2659.43	0.01966	2269.65	0.02465
										19.5954	0.00279		822.921	0.0065	1562.13	0.01578	2663.11	0.01986	2275.1	0.02465
										19.6626	0.00279		824.516	0.00657	1564.43	0.01594	2666.79	0.02007	2280.56	0.02465
										19.73	0.00279		826.114	0.00665	1566.74	0.0161	2670.48	0.02027	2286.03	0.02465
										19.7977	0.00279		827.715	0.00672	1569.06	0.01626	2674.18	0.02048	2291.52	0.02465
										19.8656	0.00279		829.319	0.00679	1571.37	0.01642	2677.88	0.02069	2297.02	0.02465
										19.9337	0.00279		830.926	0.00687	1573.69	0.01658	2681.58	0.0209	2302.53	0.02465
										20.002	0.00279		832.537	0.00694	1576.02	0.01675	2685.29	0.02112	2308.06	0.02465
										20.0706	0.00279		834.15	0.00702	1578.34	0.01691	2689.01	0.02133	2313.59	0.02465
										20.1394	0.00279		835.767	0.0071	1580.67	0.01708	2692.73	0.02155	2319.15	0.02465
										20.2085	0.00279		837.386	0.00718	1583.01	0.01725	2696.46	0.02177	2324.71	0.02465
										20.2778	0.00279		839.009	0.00726	1585.34	0.01742	2700.19	0.02199	2330.29	0.02465
										20.3473	0.00279		840.635	0.00734	1587.68	0.01759	2703.93	0.02222	2335.88	0.02465
										20.417	0.00279		842.264	0.00742	1590.03	0.01777	2707.67	0.02244	2341.49	0.02465
										20.487	0.00279		843.897	0.00751	1592.37	0.01794	2711.42	0.02267	2347.11	0.02465
										20.5573	0.00279		845.532	0.00759	1594.72	0.01812	2715.17	0.0229	2352.74	0.02465
										20.6278	0.00279		847.171	0.00768	1597.08	0.0183	2718.93	0.02313	2358.39	0.02465
										20.6985	0.00279		848.813	0.00777	1599.44	0.01848	2722.69	0.02337	2364.05	0.02465
										20.7695	0.00279		850.458	0.00785	1601.8	0.01866	2726.46	0.0236	2369.72	0.02465
										20.8407	0.00279		852.106	0.00794	1604.16	0.01884	2730.23	0.02384	2375.41	0.02465
										20.9121	0.00279		853.757	0.00803	1606.53	0.01902	2734.01	0.02408	2381.11	0.02465
										20.9838	0.00279		855.412	0.00812	1608.9	0.01921	2737.79	0.02432	2386.83	0.02465
										21.0558	0.00279		857.069	0.00822	1611.28	0.0194	2741.58	0.02457	2392.55	0.02465
										21.128	0.00279		858.73	0.00831	1613.66	0.01958	2745.37	0.02481	2398.3	0.02465
										21.2004	0.00279		860.395	0.00841	1616.04	0.01977	2749.17	0.02506	2404.05	0.02465
										21.2731	0.00279		862.062	0.0085	1618.42	0.01997	2752.98	0.02531	2409.82	0.02465
										21.346	0.00279		863.733	0.0086	1620.81	0.02016	2756.79	0.02556	2415.61	0.02465
										21.4192	0.00279		865.407	0.0087	1623.2	0.02035	2760.6	0.02582	2421.4	0.02465
										21.4927	0.00279		867.084	0.0088	1625.6	0.02055	2764.42	0.02607	2427.21	0.02465
										21.5663	0.00279		868.764	0.0089	1628	0.02075	2768.25	0.02633	2433.04	0.02465
										21.6403	0.00279		870.448	0.009	1630.4	0.02095	2772.08	0.02659	2438.88	0.02465
										21.7145	0.00279		872.135	0.0091	1632.81	0.02115	2775.92	0.02686	2444.73	0.02465
										21.7889	0.00279		873.825	0.00921	1635.22	0.02135	2779.76	0.02712	2450.6	0.02465
										21.8636	0.00279		875.518	0.00931	1637.64	0.02156	2783.6	0.02739	2456.48	0.02465
										21.9386	0.00279		877.215	0.00942	1640.05	0.02176	2787.46	0.02766	2462.38	0.02465
										22.0138	0.00279		878.915	0.00953	1642.47	0.02197	2791.31	0.02793	2468.29	0.02465
										22.0893	0.00279		880.618	0.00964	1644.9	0.02218	2795.18	0.0282	2474.21	0.02465
										22.165	0.00279		882.325	0.00975	1647.33	0.02239	2799.05	0.02848	2480.15	0.02465
										22.241	0.00279		884.035	0.00986	1649.76	0.0226	2802.92	0.02876	2486.1	0.02465
										22.3173	0.00279		885.748	0.00998	1652.19	0.02282	2806.8	0.02904	2492.07	0.02465
										22.3938	0.0028		887.465	0.01009	1654.63	0.02303	2810.68	0.02932	2498.05	0.02465
										22.4706	0.0028		889.185	0.01021	1657.08	0.02325	2814.57	0.0296	2504.04	0.02465
										22.5476	0.0028		890.908	0.01033	1659.52	0.02347	2818.47	0.02989	2510.05	0.02465
										22.6249	0.0028		892.634	0.01045	1661.97	0.02369	2822.37	0.03018	2516.08	0.02465
										22.7025	0.0028		894.364	0.01057	1664.43	0.02391	2826.27	0.03047	2522.11	0.02465
										22.7803	0.0028		896.098	0.01069	1666.88	0.02413	2830.18	0.03076	2528.17	0.02465
										22.8585	0.0028		897.834	0.01081	1669.34	0.02436	2834.1	0.03106	2534.23	0.02465
										22.9368	0.0028		899.574	0.01094	1671.81	0.02459	2838.02	0.03136	2540.32	0.02465
										23.0155	0.0028		901.318	0.01107	1674.28	0.02481	2841.95	0.03166	2546.41	0.02465
										23.0944	0.0028		903.064	0.01119	1676.75	0.02505	2845.88	0.03196	2552.52	0.02465
										23.1736	0.0028		904.814	0.01132	1679.22	0.02528	2849.82	0.03226	2558.65	0.02465
										23.253	0.0028		906.568	0.01145	1681.7	0.02551	2853.77	0.03257	2564.79	0.02465
										23.3327	0.0028		908.325	0.01159	1684.18	0.02575	2857.72	0.03288	2570.95	0.02465
										23.4127	0.0028		910.085	0.01172	1686.67	0.02598	2861.67	0.03319	2577.12	0.02465
										23.493	0.0028		911.849	0.01186	1689.16	0.02622	2865.63	0.0335	2583.3	0.02465
										23.5736	0.0028		913.616	0.01199	1691.65	0.02646	2869.6	0.03382	2589.5	0.02465
										23.6544	0.0028		915.387	0.01213	1694.15	0.0267	2873.57	0.03413	2595.72	0.02465
										23.7355	0.0028		917.161	0.01227	1696.65	0.02695	2877.54	0.03445	2601.95	0.02465
										23.8169	0.0028		918.938	0.01241	1699.16	0.02719	2881.53	0.03478	2608.19	0.02465
										23.8985	0.0028		920.719	0.01256	1701.66	0.02744	2885.51	0.0351	2614.45	0.02465
										23.9805	0.00281		922.503	0.0127	1704.18	0.02769	2889.51	0.03543	2620.72	0.02465
										24.0627	0.00281		924.291	0.01285	1706.69	0.02794	2893.51	0.03576	2627.01	0.02465
										24.1452	0.00281		926.082	0.01299	1709.21	0.02819	2897.51	0.03609	2633.32	0.02465
										24.228	0.00281		927.877	0.01314	1711.73	0.02845	2901.52	0.03642	2639.64	0.02465
										24.311	0.00281		929.675	0.01329	1714.26	0.0287	2905.54	0.03675	2645.97	0.02465
										24.3944	0.00281		931.477	0.01345	1716.79	0.02896	2909.56	0.03709	2652.32	0.02465
										24.478	0.00281		933.282	0.0136	1719.33	0.02922	2913.58	0.03743	2658.69	0.02465
										24.562	0.00281		935.091	0.01376	1721.86	0.02948	2917.62	0.03777	2665.07	0.02465
										24.6462	0.00281		936.903	0.01391	1724.41	0.02974	2921.65	0.03812	2671.47	0.02465
										24.7307	0.00281		938.719	0.01407	1726.95	0.03001	2925.7	0.03846	2677.88	0.02465
										24.8155	0.00281		940.538	0.01423	1729.5	0.03027	2929.74	0.03881	2684.3	0.02465
										24.9005	0.00282		942.361	0.0144	1732.05	0.03054	2933.8	0.03916	2690.75	0.02465
										24.9859	0.00282		944.187	0.01456	1734.61	0.03081	2937.86	0.03952	2697.2	0.02465
										25.0716	0.00282		946.017	0.01473	1737.17	0.03108	2941.93	0.03987	2703.68	0.02465
										25.1576	0.00282		947.85	0.01489	1739.74	0.03135	2946	0.04023	2710.17	0.02465
										25.2438	0.00282		949.687	0.01506	1742.3	0.03163	2950.07	0.04059	2716.67	0.02465
										25.3304	0.00282		951.528	0.01523	1744.88	0.0319	2954.16	0.04095	2723.19	0.02465
										25.4172	0.00282		953.372	0.01541	1747.45	0.03218	2958.24	0.04132	2729.73	0.02465
										25.5043	0.00282		955.219	0.01558	1750.03	0.03246	2962.34	0.04168	2736.28	0.02465
										25.5918	0.00283		957.07	0.01576	1752.62	0.03274	2966.44	0.04205	2742.84	0.02465
										25.6795	0.00283		958.925	0.01594	1755.2	0.03302	2970.54	0.04242	2749.43	0.02465
										25.7676	0.00283		960.784	0.01611	1757.79	0.03331	2974.65	0.04279	2756.03	0.02465
										25.8559	0.00283		962.646	0.0163	1760.39	0.03359	2978.77	0.04317	2762.64	0.02465
										25.9446	0.00283		964.511	0.01648	1762.99	0.03388	2982.89	0.04355	2769.27	0.02465
										26.0335	0.00283		966.38	0.01666	1765.59	0.03417	2987.02	0.04393	2775.92	0.02465
										26.1228	0.00284		968.253	0.01685	1768.2	0.03446	2991.15	0.04431	2782.58	0.02465
										26.2124	0.00284		970.13	0.01704	1770.81	0.03476	2995.29	0.04469	2789.26	0.02465
										26.3022	0.00284		972.01	0.01723	1773.42	0.03505	2999.44	0.04508	2795.95	0.02465
										26.3924	0.00284		973.894	0.01742	1776.04	0.03535	3003.59	0.04547	2802.66	0.02465
										26.4829	0.00284		975.781	0.01762	1778.66	0.03565	3007.75	0.04586	2809.39	0.02465
										26.5737	0.00285		977.672	0.01781	1781.29	0.03595	3011.91	0.04625	2816.13	0.02465
										26.6648	0.00285		979.567	0.01801	1783.92	0.03625	3016.08	0.04664	2822.89	0.02465
										26.7562	0.00285		981.465	0.01821	1786.55	0.03655	3020.25	0.04704	2829.66	0.02465
										26.848	0.00285		983.367	0.01841	1789.19	0.03686	3024.43	0.04744	2836.45	0.02465
										26.94	0.00285		985.273	0.01861	1791.83	0.03716	3028.62	0.04784	2843.26	0.02465
										27.0324	0.00286		987.182	0.01882	1794.47	0.03747	3032.81	0.04824	2850.09	0.02465
										27.1251	0.00286		989.095	0.01903	1797.12	0.03778	3037	0.04865	2856.93	0.02465
										27.2181	0.00286		991.012	0.01923	1799.77	0.03809	3041.21	0.04905	2863.78	0.02465
										27.3114	0.00287		992.933	0.01945	1802.43	0.03841	3045.42	0.04946	2870.65	0.02465
										27.405	0.00287		994.857	0.01966	1805.09	0.03872	3049.63	0.04987	2877.54	0.02465
										27.499	0.00287		996.785	0.01987	1807.76	0.03904	3053.85	0.05029	2884.45	0.02465
										27.5933	0.00287		998.717	0.02009	1810.43	0.03936	3058.08	0.0507	2891.37	0.02465
										27.6879	0.00288		1000.65	0.02031	1813.1	0.03968	3062.31	0.05112	2898.31	0.02465
										27.7828	0.00288		1002.59	0.02053	1815.78	0.04	3066.55	0.05154	2905.27	0.02465
										27.8781	0.00288		1004.53	0.02075	1818.46	0.04032	3070.79	0.05196	2912.24	0.02465
										27.9737	0.00289		1006.48	0.02097	1821.14	0.04064	3075.04	0.05238	2919.23	0.02465
										28.0696	0.00289		1008.43	0.0212	1823.83	0.04097	3079.3	0.05281	2926.24	0.02465
										28.1658	0.0029		1010.39	0.02143	1826.52	0.0413	3083.56	0.05324	2933.26	0.02465
										28.2624	0.0029		1012.34	0.02166	1829.22	0.04163	3087.82	0.05366	2940.3	0.02465
										28.3593	0.0029		1014.31	0.02189	1831.92	0.04196	3092.1	0.0541	2947.35	0.02465
										28.4565	0.00291		1016.27	0.02212	1834.62	0.04229	3096.38	0.05453	2954.43	0.02465
										28.5541	0.00291		1018.24	0.02236	1837.33	0.04263	3100.66	0.05496	2961.52	0.02465
										28.652	0.00292		1020.21	0.0226	1840.04	0.04296	3104.95	0.0554	2968.63	0.02465
										28.7502	0.00292		1022.19	0.02284	1842.76	0.0433	3109.25	0.05584	2975.75	0.02465
										28.8488	0.00293		1024.17	0.02308	1845.48	0.04364	3113.55	0.05628	2982.89	0.02465
										28.9477	0.00293		1026.16	0.02332	1848.2	0.04398	3117.86	0.05672	2990.05	0.02465
										29.047	0.00294		1028.15	0.02357	1850.93	0.04432	3122.18	0.05717	2997.23	0.02465
										29.1466	0.00294		1030.14	0.02382	1853.66	0.04467	3126.5	0.05761	3004.42	0.02465
										29.2465	0.00295		1032.14	0.02407	1856.4	0.04501	3130.82	0.05806	3011.63	0.02465
										29.3468	0.00295		1034.14	0.02432	1859.14	0.04536	3135.16	0.05851	3018.86	0.02465
										29.4474	0.00296		1036.14	0.02457	1861.89	0.04571	3139.5	0.05896	3026.1	0.02465
										29.5483	0.00297		1038.15	0.02483	1864.63	0.04606	3143.84	0.05942	3033.37	0.02465
										29.6497	0.00297		1040.16	0.02508	1867.39	0.04641	3148.19	0.05987	3040.65	0.02465
										29.7513	0.00298		1042.18	0.02534	1870.14	0.04676	3152.55	0.06033	3047.94	0.02465
										29.8533	0.00298		1044.2	0.02561	1872.9	0.04712	3156.91	0.06079	3055.26	0.02465
										29.9557	0.00299		1046.22	0.02587	1875.67	0.04747	3161.28	0.06125	3062.59	0.02465
										30.0584	0.003		1048.25	0.02613	1878.44	0.04783	3165.65	0.06171	3069.94	0.02465
										30.1614	0.00301		1050.28	0.0264	1881.21	0.04819	3170.03	0.06217	3077.31	0.02465
										30.2649	0.00301		1052.31	0.02667	1883.99	0.04855	3174.42	0.06264	3084.69	0.02465
										30.3686	0.00302		1054.35	0.02694	1886.77	0.04891	3178.81	0.06311	3092.1	0.02465
										30.4728	0.00303		1056.4	0.02722	1889.55	0.04928	3183.21	0.06358	3099.52	0.02465
										30.5772	0.00304		1058.44	0.02749	1892.34	0.04964	3187.62	0.06405	3106.96	0.02465
										30.6821	0.00305		1060.49	0.02777	1895.14	0.05001	3192.03	0.06452	3114.41	0.02465
										30.7873	0.00305		1062.55	0.02805	1897.93	0.05038	3196.45	0.06499	3121.89	0.02465
										30.8928	0.00306		1064.61	0.02833	1900.74	0.05074	3200.87	0.06547	3129.38	0.02465
										30.9987	0.00307		1066.67	0.02862	1903.54	0.05111	3205.3	0.06594	3136.89	0.02465
										31.105	0.00308		1068.74	0.0289	1906.35	0.05149	3209.74	0.06642	3144.42	0.02465
										31.2117	0.00309		1070.81	0.02919	1909.17	0.05186	3214.18	0.0669	3151.97	0.02465
										31.3187	0.0031		1072.89	0.02948	1911.98	0.05223	3218.63	0.06738	3159.53	0.02465
										31.4261	0.00311		1074.97	0.02977	1914.81	0.05261	3223.08	0.06786	3167.11	0.02465
										31.5338	0.00312		1077.05	0.03006	1917.63	0.05299	3227.54	0.06835	3174.71	0.02465
										31.6419	0.00314		1079.14	0.03036	1920.46	0.05337	3232.01	0.06883	3182.33	0.02465
										31.7504	0.00315		1081.23	0.03066	1923.3	0.05375	3236.48	0.06932	3189.97	0.02465
										31.8593	0.00316		1083.32	0.03096	1926.14	0.05413	3240.96	0.06981	3197.63	0.02466
										31.9685	0.00317		1085.42	0.03126	1928.98	0.05451	3245.44	0.0703	3205.3	0.02466
										32.0781	0.00318		1087.53	0.03156	1931.83	0.05489	3249.94	0.07079	3212.99	0.02466
										32.1881	0.0032		1089.63	0.03187	1934.68	0.05528	3254.43	0.07128	3220.7	0.02466
										32.2985	0.00321		1091.74	0.03218	1937.54	0.05566	3258.94	0.07177	3228.43	0.02466
										32.4092	0.00323		1093.86	0.03249	1940.4	0.05605	3263.45	0.07227	3236.18	0.02466
										32.5203	0.00324		1095.98	0.0328	1943.26	0.05644	3267.96	0.07276	3243.95	0.02466
										32.6318	0.00325		1098.1	0.03311	1946.13	0.05683	3272.49	0.07326	3251.73	0.02466
										32.7437	0.00327		1100.23	0.03343	1949	0.05722	3277.02	0.07376	3259.54	0.02466
										32.856	0.00328		1102.36	0.03375	1951.88	0.05761	3281.55	0.07425	3267.36	0.02466
										32.9686	0.0033		1104.5	0.03406	1954.76	0.05801	3286.09	0.07475	3275.2	0.02466
										33.0817	0.00332		1106.64	0.03439	1957.65	0.0584	3290.64	0.07526	3283.06	0.02466
										33.1951	0.00333		1108.79	0.03471	1960.54	0.0588	3295.19	0.07576	3290.94	0.02466
										33.3089	0.00335		1110.94	0.03504	1963.43	0.05919	3299.75	0.07626	3298.84	0.02466
										33.4231	0.00337		1113.09	0.03536	1966.33	0.05959	3304.32	0.07677	3306.76	0.02466
										33.5377	0.00339		1115.25	0.03569	1969.23	0.05999	3308.89	0.07727	3314.69	0.02466
										33.6527	0.00341		1117.41	0.03602	1972.14	0.06039	3313.47	0.07778	3322.65	0.02466
										33.7681	0.00343		1119.57	0.03636	1975.05	0.06079	3318.06	0.07828	3330.62	0.02466
										33.8838	0.00345		1121.74	0.03669	1977.97	0.0612	3322.65	0.07879	3338.62	0.02466
										34	0.00347		1123.92	0.03703	1980.89	0.0616	3327.25	0.0793	3346.63	0.02466
										34.1166	0.00349		1126.09	0.03737	1983.81	0.062	3331.85	0.07981	3354.66	0.02466
										34.2336	0.00351		1128.28	0.03771	1986.74	0.06241	3336.46	0.08032	3362.71	0.02466
										34.3509	0.00353		1130.46	0.03805	1989.67	0.06281	3341.08	0.08083	3370.78	0.02466
										34.4687	0.00356		1132.65	0.03839	1992.61	0.06322	3345.7	0.08134	3378.87	0.02466
										34.5869	0.00358		1134.85	0.03874	1995.55	0.06363	3350.33	0.08185	3386.98	0.02466
										34.7055	0.0036		1137.05	0.03909	1998.5	0.06404	3354.97	0.08237	3395.11	0.02466
										34.8245	0.00363		1139.25	0.03944	2001.45	0.06445	3359.61	0.08288	3403.26	0.02466
										34.9439	0.00366		1141.46	0.03979	2004.4	0.06486	3364.26	0.0834	3411.43	0.02466
										35.0637	0.00368		1143.67	0.04014	2007.36	0.06527	3368.92	0.08391	3419.61	0.02466
										35.1839	0.00371		1145.89	0.0405	2010.32	0.06568	3373.58	0.08443	3427.82	0.02466
										35.3045	0.00374		1148.11	0.04086	2013.29	0.0661	3378.25	0.08494	3436.05	0.02466
										35.4256	0.00377		1150.33	0.04122	2016.26	0.06651	3382.92	0.08546	3444.29	0.02466
										35.547	0.00379		1152.56	0.04158	2019.24	0.06692	3387.61	0.08598	3452.56	0.02466
										35.6689	0.00383		1154.8	0.04194	2022.22	0.06734	3392.29	0.08649	3460.85	0.02467
										35.7912	0.00386		1157.03	0.0423	2025.21	0.06776	3396.99	0.08701	3469.15	0.02467
										35.9139	0.00389		1159.28	0.04267	2028.2	0.06817	3401.69	0.08753	3477.48	0.02467
										36.0371	0.00392		1161.52	0.04304	2031.19	0.06859	3406.4	0.08805	3485.82	0.02467
										36.1606	0.00395		1163.77	0.04341	2034.19	0.06901	3411.11	0.08857	3494.19	0.02467
										36.2846	0.00399		1166.03	0.04378	2037.19	0.06943	3415.83	0.08909	3502.57	0.02467
										36.409	0.00402		1168.29	0.04415	2040.2	0.06985	3420.56	0.08961	3510.98	0.02467
										36.5339	0.00406		1170.55	0.04452	2043.21	0.07027	3425.29	0.09013	3519.41	0.02467
										36.6591	0.0041		1172.82	0.0449	2046.23	0.07069	3430.03	0.09064	3527.85	0.02467
										36.7848	0.00414		1175.1	0.04528	2049.25	0.07111	3434.78	0.09116	3536.32	0.02467
										36.9109	0.00417		1177.37	0.04566	2052.27	0.07153	3439.53	0.09168	3544.81	0.02467
										37.0375	0.00421		1179.65	0.04604	2055.3	0.07196	3444.29	0.0922	3553.31	0.02467
										37.1645	0.00426		1181.94	0.04642	2058.34	0.07238	3449.06	0.09272	3561.84	0.02467
										37.2919	0.0043		1184.23	0.0468	2061.38	0.0728	3453.83	0.09324	3570.39	0.02468
										37.4197	0.00434		1186.53	0.04719	2064.42	0.07323	3458.61	0.09376	3578.96	0.02468
										37.548	0.00439		1188.83	0.04758	2067.47	0.07365	3463.4	0.09428	3587.55	0.02468
										37.6768	0.00443		1191.13	0.04796	2070.52	0.07408	3468.19	0.0948	3596.16	0.02468
										37.806	0.00448		1193.44	0.04835	2073.57	0.0745	3472.99	0.09532	3604.79	0.02468
										37.9356	0.00453		1195.75	0.04875	2076.64	0.07493	3477.8	0.09584	3613.44	0.02468
										38.0656	0.00457		1198.07	0.04914	2079.7	0.07535	3482.61	0.09636	3622.11	0.02468
										38.1962	0.00463		1200.39	0.04953	2082.77	0.07578	3487.43	0.09688	3630.81	0.02468
										38.3271	0.00468		1202.72	0.04993	2085.85	0.07621	3492.26	0.0974	3639.52	0.02468
										38.4585	0.00473		1205.05	0.05033	2088.93	0.07664	3497.09	0.09792	3648.25	0.02469
										38.5904	0.00478		1207.38	0.05072	2092.01	0.07706	3501.93	0.09844	3657.01	0.02469
										38.7227	0.00484		1209.72	0.05112	2095.1	0.07749	3506.77	0.09895	3665.79	0.02469
										38.8555	0.00489		1212.07	0.05153	2098.19	0.07792	3511.63	0.09947	3674.58	0.02469
										38.9887	0.00495		1214.42	0.05193	2101.29	0.07835	3516.49	0.09999	3683.4	0.02469
										39.1224	0.00501		1216.77	0.05233	2104.39	0.07878	3521.35	0.1005	3692.24	0.02469
										39.2565	0.00507		1219.13	0.05274	2107.5	0.0792	3526.23	0.10102	3701.1	0.02469
										39.3911	0.00514		1221.49	0.05314	2110.61	0.07963	3531.11	0.10153	3709.99	0.0247
										39.5262	0.0052		1223.86	0.05355	2113.72	0.08006	3535.99	0.10205	3718.89	0.0247
										39.6617	0.00526		1226.23	0.05396	2116.84	0.08049	3540.89	0.10256	3727.82	0.0247
										39.7977	0.00533		1228.61	0.05437	2119.97	0.08092	3545.79	0.10307	3736.76	0.0247
										39.9341	0.0054		1230.99	0.05478	2123.1	0.08135	3550.69	0.10358	3745.73	0.0247
										40.071	0.00547		1233.37	0.05519	2126.23	0.08178	3555.61	0.1041	3754.72	0.02471
										40.2084	0.00554		1235.76	0.05561	2129.37	0.08221	3560.53	0.10461	3763.73	0.02471
										40.3463	0.00561		1238.16	0.05602	2132.51	0.08263	3565.46	0.10512	3772.76	0.02471
										40.4846	0.00569		1240.56	0.05644	2135.66	0.08306	3570.39	0.10562	3781.82	0.02471
										40.6234	0.00576		1242.96	0.05685	2138.81	0.08349	3575.33	0.10613	3790.89	0.02471
										40.7627	0.00584		1245.37	0.05727	2141.97	0.08392	3580.28	0.10664	3799.99	0.02472
										40.9025	0.00592		1247.78	0.05769	2145.13	0.08435	3585.23	0.10714	3809.11	0.02472
										41.0427	0.006		1250.2	0.05811	2148.3	0.08478	3590.2	0.10765	3818.25	0.02472
										41.1834	0.00609		1252.62	0.05853	2151.47	0.08521	3595.16	0.10815	3827.42	0.02473
										41.3246	0.00617		1255.05	0.05895	2154.65	0.08563	3600.14	0.10865	3836.6	0.02473
										41.4663	0.00626		1257.48	0.05937	2157.83	0.08606	3605.12	0.10915	3845.81	0.02473
										41.6085	0.00635		1259.92	0.0598	2161.01	0.08649	3610.11	0.10965	3855.04	0.02473
										41.7511	0.00644		1262.36	0.06022	2164.2	0.08691	3615.11	0.11015	3864.29	0.02474
										41.8943	0.00653		1264.81	0.06065	2167.4	0.08734	3620.11	0.11065	3873.57	0.02474
										42.0379	0.00663		1267.26	0.06107	2170.6	0.08777	3625.12	0.11115	3882.86	0.02474
										42.1821	0.00673		1269.72	0.0615	2173.8	0.08819	3630.14	0.11164	3892.18	0.02475
										42.3267	0.00682		1272.18	0.06193	2177.01	0.08862	3635.16	0.11213	3901.52	0.02475
										42.4718	0.00693		1274.64	0.06235	2180.23	0.08904	3640.19	0.11263	3910.89	0.02475
										42.6174	0.00703		1277.11	0.06278	2183.44	0.08947	3645.23	0.11312	3920.27	0.02476
										42.7636	0.00714		1279.59	0.06321	2186.67	0.08989	3650.27	0.1136	3929.68	0.02476
										42.9102	0.00724		1282.07	0.06364	2189.9	0.09032	3655.32	0.11409	3939.11	0.02477
										43.0573	0.00735		1284.55	0.06407	2193.13	0.09074	3660.38	0.11458	3948.57	0.02477
										43.2049	0.00747		1287.04	0.0645	2196.37	0.09116	3665.45	0.11506	3958.04	0.02478
										43.3531	0.00758		1289.54	0.06493	2199.61	0.09158	3670.52	0.11554	3967.54	0.02478
										43.5017	0.0077		1292.03	0.06536	2202.86	0.09201	3675.6	0.11602	3977.06	0.02479
										43.6508	0.00782		1294.54	0.0658	2206.11	0.09243	3680.69	0.1165	3986.61	0.02479
										43.8005	0.00794		1297.05	0.06623	2209.36	0.09285	3685.78	0.11698	3996.18	0.0248
										43.9507	0.00806		1299.56	0.06666	2212.63	0.09327	3690.88	0.11745	4005.77	0.0248
										44.1014	0.00819		1302.08	0.0671	2215.89	0.09368	3695.99	0.11793	4015.38	0.02481
										44.2526	0.00832		1304.6	0.06753	2219.16	0.0941	3701.1	0.1184	4025.02	0.02481
										44.4043	0.00845		1307.13	0.06796	2222.44	0.09452	3706.23	0.11887	4034.68	0.02482
										44.5566	0.00859		1309.66	0.0684	2225.72	0.09493	3711.36	0.11933	4044.36	0.02482
										44.7093	0.00872		1312.2	0.06883	2229.01	0.09535	3716.49	0.1198	4054.07	0.02483
										44.8626	0.00886		1314.75	0.06927	2232.3	0.09576	3721.63	0.12026	4063.8	0.02484
										45.0164	0.00901		1317.29	0.0697	2235.59	0.09618	3726.78	0.12072	4073.55	0.02484
										45.1708	0.00915		1319.85	0.07014	2238.89	0.09659	3731.94	0.12118	4083.33	0.02485
										45.3257	0.0093		1322.4	0.07057	2242.2	0.097	3737.11	0.12164	4093.13	0.02486
										45.4811	0.00945		1324.97	0.07101	2245.51	0.09741	3742.28	0.12209	4102.95	0.02486
										45.637	0.0096		1327.54	0.07144	2248.82	0.09782	3747.46	0.12254	4112.8	0.02487
										45.7935	0.00976		1330.11	0.07188	2252.14	0.09823	3752.64	0.12299	4122.67	0.02488
										45.9505	0.00992		1332.69	0.07231	2255.47	0.09864	3757.84	0.12344	4132.56	0.02489
										46.108	0.01008		1335.27	0.07275	2258.8	0.09904	3763.04	0.12388	4142.48	0.0249
										46.2661	0.01025		1337.86	0.07318	2262.13	0.09945	3768.24	0.12432	4152.42	0.0249
										46.4247	0.01042		1340.45	0.07362	2265.47	0.09985	3773.46	0.12476	4162.39	0.02491
										46.5839	0.01059		1343.05	0.07405	2268.81	0.10026	3778.68	0.1252	4172.38	0.02492
										46.7436	0.01077		1345.65	0.07449	2272.16	0.10066	3783.91	0.12563	4182.39	0.02493
										46.9039	0.01094		1348.26	0.07492	2275.52	0.10106	3789.15	0.12607	4192.43	0.02494
										47.0647	0.01112		1350.87	0.07536	2278.88	0.10146	3794.39	0.1265	4202.49	0.02495
										47.2261	0.01131		1353.49	0.07579	2282.24	0.10185	3799.64	0.12692	4212.57	0.02496
										47.388	0.0115		1356.11	0.07622	2285.61	0.10225	3804.9	0.12735	4222.68	0.02497
										47.5505	0.01169		1358.74	0.07666	2288.98	0.10265	3810.17	0.12777	4232.82	0.02498
										47.7135	0.01188		1361.37	0.07709	2292.36	0.10304	3815.44	0.12818	4242.98	0.02499
										47.8771	0.01208		1364.01	0.07752	2295.75	0.10343	3820.72	0.1286	4253.16	0.02501
										48.0412	0.01228		1366.65	0.07795	2299.14	0.10382	3826.01	0.12901	4263.37	0.02502
										48.206	0.01249		1369.3	0.07838	2302.53	0.10421	3831.3	0.12942	4273.6	0.02503
										48.3713	0.0127		1371.96	0.07881	2305.93	0.1046	3836.6	0.12983	4283.86	0.02504
										48.5371	0.01291		1374.62	0.07924	2309.33	0.10499	3841.91	0.13023	4294.14	0.02506
										48.7035	0.01312		1377.28	0.07967	2312.74	0.10537	3847.23	0.13063	4304.44	0.02507
										48.8705	0.01334		1379.95	0.0801	2316.16	0.10575	3852.55	0.13103	4314.77	0.02508
										49.038	0.01356		1382.62	0.08053	2319.57	0.10614	3857.89	0.13142	4325.13	0.0251
										49.2062	0.01379		1385.3	0.08096	2323	0.10652	3863.22	0.13182	4335.51	0.02511
										49.3749	0.01402		1387.99	0.08138	2326.43	0.10689	3868.57	0.1322	4345.91	0.02513
										49.5442	0.01425		1390.68	0.08181	2329.86	0.10727	3873.92	0.13259	4356.34	0.02514
										49.7141	0.01449		1393.37	0.08223	2333.3	0.10764	3879.29	0.13297	4366.8	0.02516
										49.8845	0.01473		1396.07	0.08266	2336.75	0.10802	3884.65	0.13335	4377.28	0.02518
										50.0555	0.01498		1398.78	0.08308	2340.2	0.10839	3890.03	0.13372	4387.78	0.02519
										50.2272	0.01523		1401.49	0.0835	2343.65	0.10876	3895.41	0.1341	4398.31	0.02521
										50.3994	0.01548		1404.2	0.08392	2347.11	0.10913	3900.8	0.13446	4408.87	0.02523
										50.5722	0.01574		1406.93	0.08434	2350.58	0.10949	3906.2	0.13483	4419.45	0.02525
										50.7456	0.016		1409.65	0.08476	2354.05	0.10986	3911.61	0.13519	4430.06	0.02527
										50.9196	0.01626		1412.38	0.08518	2357.52	0.11022	3917.02	0.13555	4440.69	0.02528
										51.0941	0.01653		1415.12	0.08559	2361	0.11058	3922.44	0.1359	4451.35	0.0253
										51.2693	0.0168		1417.86	0.08601	2364.49	0.11094	3927.87	0.13625	4462.03	0.02533
										51.4451	0.01708		1420.61	0.08642	2367.98	0.11129	3933.31	0.1366	4472.74	0.02535
										51.6215	0.01736		1423.37	0.08683	2371.47	0.11164	3938.75	0.13694	4483.47	0.02537
										51.7985	0.01765		1426.12	0.08724	2374.97	0.112	3944.2	0.13728	4494.23	0.02539
										51.9761	0.01794		1428.89	0.08765	2378.48	0.11235	3949.66	0.13762	4505.02	0.02541
										52.1543	0.01823		1431.66	0.08806	2381.99	0.11269	3955.12	0.13795	4515.83	0.02544
										52.3331	0.01853		1434.43	0.08847	2385.51	0.11304	3960.6	0.13828	4526.67	0.02546
										52.5125	0.01883		1437.21	0.08887	2389.03	0.11338	3966.08	0.13861	4537.53	0.02549
										52.6926	0.01914		1440	0.08928	2392.55	0.11372	3971.57	0.13893	4548.42	0.02551
										52.8732	0.01945		1442.79	0.08968	2396.09	0.11406	3977.06	0.13925	4559.34	0.02554
										53.0545	0.01976		1445.58	0.09008	2399.62	0.1144	3982.57	0.13956	4570.28	0.02557
										53.2364	0.02008		1448.38	0.09048	2403.17	0.11473	3988.08	0.13987	4581.25	0.02559
										53.419	0.02041		1451.19	0.09087	2406.71	0.11507	3993.6	0.14017	4592.24	0.02562
										53.6021	0.02073		1454	0.09127	2410.27	0.1154	3999.12	0.14048	4603.27	0.02565
										53.7859	0.02107		1456.82	0.09166	2413.82	0.11572	4004.66	0.14077	4614.31	0.02568
										53.9703	0.0214		1459.64	0.09206	2417.39	0.11605	4010.2	0.14107	4625.39	0.02571
										54.1553	0.02174		1462.47	0.09245	2420.96	0.11637	4015.75	0.14136	4636.49	0.02574
										54.341	0.02209		1465.31	0.09283	2424.53	0.11669	4021.31	0.14164	4647.62	0.02578
										54.5273	0.02244		1468.15	0.09322	2428.11	0.11701	4026.87	0.14192	4658.77	0.02581
										54.7143	0.02279		1470.99	0.0936	2431.69	0.11732	4032.45	0.1422	4669.95	0.02584
										54.9019	0.02315		1473.84	0.09399	2435.28	0.11764	4038.03	0.14247	4681.16	0.02588
										55.0901	0.02352		1476.7	0.09437	2438.88	0.11795	4043.61	0.14274	4692.39	0.02591
										55.279	0.02389		1479.56	0.09474	2442.48	0.11825	4049.21	0.14301	4703.65	0.02595
										55.4685	0.02426		1482.43	0.09512	2446.08	0.11856	4054.81	0.14327	4714.94	0.02599
										55.6587	0.02464		1485.3	0.09549	2449.7	0.11886	4060.43	0.14352	4726.26	0.02603
										55.8496	0.02502		1488.18	0.09586	2453.31	0.11916	4066.04	0.14378	4737.6	0.02607
										56.041	0.0254		1491.06	0.09623	2456.93	0.11946	4071.67	0.14402	4748.97	0.02611
										56.2332	0.0258		1493.95	0.0966	2460.56	0.11975	4077.31	0.14427	4760.37	0.02615
										56.426	0.02619		1496.85	0.09697	2464.19	0.12004	4082.95	0.14451	4771.79	0.02619
										56.6195	0.02659		1499.75	0.09733	2467.83	0.12033	4088.6	0.14474	4783.25	0.02624
										56.8136	0.027		1502.66	0.09769	2471.47	0.12062	4094.26	0.14497	4794.73	0.02628
										57.0084	0.02741		1505.57	0.09805	2475.12	0.1209	4099.92	0.1452	4806.23	0.02633
										57.2038	0.02782		1508.49	0.0984	2478.78	0.12118	4105.6	0.14542	4817.77	0.02637
										57.4	0.02824		1511.41	0.09875	2482.43	0.12146	4111.28	0.14563	4829.33	0.02642
										57.5968	0.02866		1514.34	0.0991	2486.1	0.12174	4116.97	0.14585	4840.92	0.02647
										57.7942	0.02909		1517.27	0.09945	2489.77	0.12201	4122.67	0.14605	4852.54	0.02652
										57.9924	0.02952		1520.21	0.09979	2493.44	0.12228	4128.37	0.14626	4864.18	0.02657
										58.1912	0.02996		1523.16	0.10014	2497.13	0.12254	4134.08	0.14646	4875.86	0.02662
										58.3907	0.0304		1526.11	0.10048	2500.81	0.12281	4139.81	0.14665	4887.56	0.02668
										58.5909	0.03084		1529.07	0.10081	2504.5	0.12307	4145.53	0.14684	4899.29	0.02673
										58.7918	0.0313		1532.03	0.10115	2508.2	0.12332	4151.27	0.14702	4911.05	0.02679
										58.9934	0.03175		1535	0.10148	2511.9	0.12358	4157.02	0.1472	4922.83	0.02685
										59.1957	0.03221		1537.98	0.10181	2515.61	0.12383	4162.77	0.14738	4934.65	0.02691
										59.3986	0.03267		1540.96	0.10213	2519.33	0.12408	4168.53	0.14755	4946.49	0.02697
										59.6023	0.03314		1543.94	0.10246	2523.04	0.12432	4174.3	0.14772	4958.36	0.02703
										59.8066	0.03362		1546.94	0.10277	2526.77	0.12456	4180.08	0.14788	4970.26	0.02709
										60.0117	0.03409		1549.93	0.10309	2530.5	0.1248	4185.86	0.14804	4982.19	0.02716
										60.2175	0.03458		1552.94	0.10341	2534.23	0.12504	4191.65	0.14819	4994.15	0.02722
										60.4239	0.03506		1555.95	0.10372	2537.98	0.12527	4197.45	0.14833	5006.13	0.02729
										60.6311	0.03555		1558.96	0.10402	2541.72	0.1255	4203.26	0.14848	5018.15	0.02736
										60.839	0.03605		1561.98	0.10433	2545.47	0.12573	4209.08	0.14862	5030.19	0.02743
										61.0476	0.03655		1565.01	0.10463	2549.23	0.12595	4214.9	0.14875	5042.26	0.0275
										61.2569	0.03705		1568.04	0.10493	2553	0.12617	4220.74	0.14888	5054.37	0.02757
										61.4669	0.03756		1571.08	0.10522	2556.76	0.12639	4226.58	0.149	5066.5	0.02765
										61.6776	0.03807		1574.13	0.10552	2560.54	0.1266	4232.43	0.14912	5078.66	0.02772
										61.8891	0.03859		1577.18	0.1058	2564.32	0.12681	4238.29	0.14923	5090.84	0.0278
										62.1013	0.03911		1580.24	0.10609	2568.1	0.12702	4244.15	0.14934	5103.06	0.02788
										62.3142	0.03963		1583.3	0.10637	2571.89	0.12722	4250.02	0.14944	5115.31	0.02796
										62.5279	0.04016		1586.37	0.10665	2575.69	0.12742	4255.91	0.14954	5127.59	0.02804
										62.7423	0.04069		1589.44	0.10692	2579.49	0.12762	4261.8	0.14964	5139.89	0.02813
										62.9574	0.04123		1592.52	0.1072	2583.3	0.12781	4267.69	0.14973	5152.23	0.02822
										63.1733	0.04177		1595.61	0.10746	2587.12	0.128	4273.6	0.14981	5164.59	0.0283
										63.3899	0.04232		1598.7	0.10773	2590.93	0.12819	4279.51	0.14989	5176.99	0.02839
										63.6072	0.04286		1601.8	0.10799	2594.76	0.12837	4285.44	0.14996	5189.41	0.02848
										63.8253	0.04342		1604.9	0.10825	2598.59	0.12855	4291.37	0.15003	5201.87	0.02858
										64.0441	0.04397		1608.01	0.1085	2602.43	0.12873	4297.3	0.1501	5214.35	0.02867
										64.2637	0.04453		1611.13	0.10875	2606.27	0.1289	4303.25	0.15016	5226.86	0.02877
										64.484	0.0451		1614.25	0.109	2610.11	0.12907	4309.21	0.15021	5239.41	0.02887
										64.7051	0.04566		1617.38	0.10924	2613.97	0.12924	4315.17	0.15026	5251.98	0.02897
										64.927	0.04624		1620.51	0.10948	2617.83	0.1294	4321.14	0.15031	5264.59	0.02907
										65.1496	0.04681		1623.65	0.10972	2621.69	0.12956	4327.12	0.15035	5277.22	0.02918
										65.373	0.04739		1626.8	0.10995	2625.56	0.12972	4333.11	0.15038	5289.89	0.02928
										65.5971	0.04797		1629.95	0.11018	2629.44	0.12987	4339.11	0.15041	5302.58	0.02939
										65.822	0.04855		1633.11	0.1104	2633.32	0.13002	4345.11	0.15044	5315.31	0.0295
										66.0477	0.04914		1636.28	0.11063	2637.21	0.13016	4351.13	0.15046	5328.07	0.02962
										66.2741	0.04973		1639.45	0.11084	2641.1	0.1303	4357.15	0.15047	5340.85	0.02973
										66.5014	0.05032		1642.63	0.11106	2645	0.13044	4363.18	0.15048	5353.67	0.02985
										66.7294	0.05092		1645.81	0.11127	2648.9	0.13057	4369.21	0.15049	5366.52	0.02997
										66.9582	0.05152		1649	0.11147	2652.81	0.1307	4375.26	0.15049	5379.4	0.03009
										67.1877	0.05212		1652.19	0.11167	2656.73	0.13083	4381.32	0.15048	5392.31	0.03021
										67.4181	0.05273		1655.4	0.11187	2660.65	0.13095	4387.38	0.15047	5405.25	0.03033
										67.6492	0.05334		1658.6	0.11206	2664.58	0.13107	4393.45	0.15046	5418.22	0.03046
										67.8812	0.05395		1661.82	0.11225	2668.51	0.13119	4399.53	0.15044	5431.23	0.03059
										68.1139	0.05456		1665.04	0.11244	2672.45	0.1313	4405.62	0.15041	5444.26	0.03072
										68.3475	0.05518		1668.27	0.11262	2676.4	0.13141	4411.72	0.15038	5457.33	0.03086
										68.5818	0.0558		1671.5	0.1128	2680.35	0.13151	4417.82	0.15035	5470.42	0.03099
										68.8169	0.05642		1674.74	0.11297	2684.3	0.13162	4423.94	0.15031	5483.55	0.03113
										69.0529	0.05704		1677.98	0.11314	2688.27	0.13171	4430.06	0.15026	5496.71	0.03127
										69.2896	0.05766		1681.24	0.1133	2692.24	0.13181	4436.19	0.15021	5509.91	0.03142
										69.5272	0.05829		1684.49	0.11346	2696.21	0.1319	4442.33	0.15016	5523.13	0.03156
										69.7656	0.05892		1687.76	0.11362	2700.19	0.13198	4448.48	0.1501	5536.38	0.03171
										70.0048	0.05955		1691.03	0.11377	2704.18	0.13207	4454.63	0.15003	5549.67	0.03186
										70.2448	0.06018		1694.31	0.11392	2708.17	0.13214	4460.8	0.14996	5562.99	0.03201
										70.4857	0.06082		1697.59	0.11407	2712.17	0.13222	4466.97	0.14989	5576.34	0.03217
										70.7273	0.06145		1700.88	0.11421	2716.17	0.13229	4473.15	0.14981	5589.72	0.03233
										70.9698	0.06209		1704.18	0.11434	2720.18	0.13236	4479.34	0.14972	5603.14	0.03249
										71.2132	0.06273		1707.48	0.11447	2724.2	0.13242	4485.54	0.14963	5616.59	0.03265
										71.4573	0.06337		1710.79	0.1146	2728.22	0.13248	4491.75	0.14954	5630.07	0.03281
										71.7023	0.06401		1714.1	0.11472	2732.24	0.13254	4497.96	0.14944	5643.58	0.03298
										71.9482	0.06465		1717.43	0.11484	2736.28	0.13259	4504.19	0.14934	5657.12	0.03315
										72.1949	0.06529		1720.75	0.11496	2740.32	0.13264	4510.42	0.14923	5670.7	0.03332
										72.4424	0.06594		1724.09	0.11507	2744.36	0.13268	4516.66	0.14911	5684.31	0.0335
										72.6907	0.06658		1727.43	0.11517	2748.41	0.13272	4522.91	0.149	5697.95	0.03367
										72.94	0.06722		1730.78	0.11527	2752.47	0.13276	4529.17	0.14887	5711.63	0.03385
										73.1901	0.06787		1734.13	0.11537	2756.53	0.13279	4535.44	0.14874	5725.33	0.03404
										73.441	0.06851		1737.49	0.11546	2760.6	0.13282	4541.72	0.14861	5739.07	0.03422
										73.6928	0.06916		1740.86	0.11555	2764.68	0.13285	4548	0.14847	5752.85	0.03441
										73.9455	0.06981		1744.23	0.11563	2768.76	0.13287	4554.3	0.14833	5766.65	0.0346
										74.199	0.07045		1747.61	0.11571	2772.85	0.13289	4560.6	0.14818	5780.49	0.03479
										74.4534	0.0711		1751	0.11579	2776.94	0.1329	4566.91	0.14803	5794.37	0.03499
										74.7087	0.07174		1754.39	0.11586	2781.04	0.13291	4573.23	0.14787	5808.27	0.03519
										74.9648	0.07239		1757.79	0.11592	2785.15	0.13292	4579.56	0.14771	5822.21	0.03539
										75.2219	0.07303		1761.2	0.11598	2789.26	0.13292	4585.9	0.14755	5836.19	0.03559
										75.4798	0.07367		1764.61	0.11604	2793.37	0.13292	4592.24	0.14737	5850.19	0.03579
										75.7386	0.07432		1768.03	0.11609	2797.5	0.13292	4598.6	0.1472	5864.23	0.036
										75.9982	0.07496		1771.46	0.11614	2801.63	0.13291	4604.96	0.14702	5878.31	0.03621
										76.2588	0.0756		1774.89	0.11618	2805.76	0.1329	4611.34	0.14683	5892.41	0.03643
										76.5203	0.07624		1778.33	0.11622	2809.91	0.13288	4617.72	0.14664	5906.56	0.03664
										76.7826	0.07688		1781.78	0.11626	2814.05	0.13286	4624.11	0.14645	5920.73	0.03686
										77.0459	0.07751		1785.23	0.11629	2818.21	0.13284	4630.51	0.14625	5934.94	0.03708
										77.31	0.07815		1788.69	0.11631	2822.37	0.13281	4636.92	0.14605	5949.18	0.03731
										77.5751	0.07878		1792.16	0.11633	2826.53	0.13278	4643.33	0.14584	5963.46	0.03753
										77.8411	0.07942		1795.63	0.11635	2830.71	0.13274	4649.76	0.14563	5977.77	0.03776
										78.108	0.08005		1799.11	0.11636	2834.89	0.1327	4656.19	0.14541	5992.12	0.038
										78.3758	0.08067		1802.6	0.11637	2839.07	0.13266	4662.64	0.14519	6006.5	0.03823
										78.6445	0.0813		1806.09	0.11637	2843.26	0.13261	4669.09	0.14496	6020.92	0.03847
										78.9141	0.08192		1809.59	0.11637	2847.46	0.13256	4675.55	0.14473	6035.37	0.03871
										79.1847	0.08254		1813.1	0.11637	2851.66	0.13251	4682.02	0.1445	6049.85	0.03895
										79.4562	0.08316		1816.61	0.11635	2855.87	0.13245	4688.5	0.14426	6064.37	0.03919
										79.7286	0.08378		1820.13	0.11634	2860.09	0.13239	4694.99	0.14402	6078.93	0.03944
										80.002	0.08439		1823.66	0.11632	2864.31	0.13232	4701.49	0.14377	6093.51	0.03969
										80.2763	0.085		1827.19	0.1163	2868.54	0.13225	4707.99	0.14352	6108.14	0.03994
										80.5515	0.0856		1830.74	0.11627	2872.77	0.13218	4714.51	0.14326	6122.8	0.0402
										80.8277	0.08621		1834.28	0.11623	2877.01	0.1321	4721.03	0.143	6137.49	0.04045
										81.1048	0.08681		1837.84	0.1162	2881.26	0.13202	4727.57	0.14273	6152.22	0.04071
										81.3829	0.0874		1841.4	0.11615	2885.51	0.13193	4734.11	0.14247	6166.99	0.04098
										81.6619	0.088		1844.97	0.11611	2889.77	0.13185	4740.66	0.14219	6181.79	0.04124
										81.9419	0.08858		1848.54	0.11606	2894.04	0.13175	4747.22	0.14191	6196.62	0.04151
										82.2229	0.08917		1852.13	0.116	2898.31	0.13166	4753.79	0.14163	6211.5	0.04178
										82.5048	0.08975		1855.72	0.11594	2902.59	0.13156	4760.37	0.14135	6226.4	0.04205
										82.7877	0.09032		1859.31	0.11588	2906.88	0.13146	4766.96	0.14106	6241.35	0.04232
										83.0715	0.0909		1862.92	0.11581	2911.17	0.13135	4773.55	0.14076	6256.32	0.0426
										83.3563	0.09146		1866.53	0.11574	2915.46	0.13124	4780.16	0.14047	6271.34	0.04288
										83.6421	0.09203		1870.14	0.11566	2919.77	0.13112	4786.78	0.14016	6286.39	0.04316
										83.9289	0.09258		1873.77	0.11558	2924.08	0.13101	4793.4	0.13986	6301.48	0.04344
										84.2167	0.09314		1877.4	0.11549	2928.39	0.13088	4800.03	0.13955	6316.6	0.04373
										84.5054	0.09368		1881.04	0.1154	2932.72	0.13076	4806.68	0.13924	6331.76	0.04402
										84.7952	0.09423		1884.68	0.1153	2937.05	0.13063	4813.33	0.13892	6346.96	0.04431
										85.0859	0.09476		1888.34	0.1152	2941.38	0.1305	4819.99	0.1386	6362.19	0.0446
										85.3776	0.09529		1891.99	0.1151	2945.72	0.13036	4826.66	0.13827	6377.46	0.04489
										85.6703	0.09582		1895.66	0.11499	2950.07	0.13022	4833.34	0.13794	6392.76	0.04519
										85.9641	0.09634		1899.34	0.11488	2954.43	0.13008	4840.03	0.13761	6408.11	0.04549
										86.2588	0.09685		1903.02	0.11476	2958.79	0.12993	4846.73	0.13727	6423.49	0.04579
										86.5546	0.09736		1906.7	0.11464	2963.16	0.12978	4853.43	0.13693	6438.9	0.04609
										86.8513	0.09787		1910.4	0.11451	2967.53	0.12963	4860.15	0.13659	6454.35	0.0464
										87.1491	0.09836		1914.1	0.11438	2971.91	0.12947	4866.88	0.13624	6469.84	0.0467
										87.4479	0.09885		1917.81	0.11425	2976.3	0.12931	4873.61	0.13589	6485.37	0.04701
										87.7477	0.09933		1921.53	0.11411	2980.69	0.12915	4880.36	0.13554	6500.94	0.04732
										88.0486	0.09981		1925.25	0.11397	2985.09	0.12898	4887.11	0.13518	6516.54	0.04763
										88.3505	0.10028		1928.98	0.11382	2989.5	0.12881	4893.87	0.13482	6532.18	0.04794
										88.6534	0.10074		1932.72	0.11367	2993.91	0.12863	4900.64	0.13445	6547.86	0.04826
										88.9574	0.1012		1936.47	0.11351	2998.33	0.12845	4907.43	0.13408	6563.57	0.04857
										89.2624	0.10165		1940.22	0.11335	3002.76	0.12827	4914.22	0.13371	6579.32	0.04889
										89.5684	0.10209		1943.98	0.11319	3007.19	0.12809	4921.02	0.13334	6595.11	0.04921
										89.8755	0.10252		1947.75	0.11302	3011.63	0.1279	4927.83	0.13296	6610.94	0.04953
										90.1837	0.10295		1951.52	0.11285	3016.08	0.1277	4934.65	0.13258	6626.81	0.04986
										90.4929	0.10337		1955.3	0.11267	3020.53	0.12751	4941.48	0.13219	6642.71	0.05018
										90.8031	0.10378		1959.09	0.11249	3024.99	0.12731	4948.32	0.1318	6658.65	0.0505
										91.1145	0.10418		1962.89	0.11231	3029.45	0.12711	4955.16	0.13141	6674.63	0.05083
										91.4269	0.10458		1966.69	0.11212	3033.93	0.1269	4962.02	0.13102	6690.65	0.05116
										91.7403	0.10497		1970.51	0.11193	3038.4	0.12669	4968.89	0.13062	6706.71	0.05149
										92.0549	0.10535		1974.32	0.11173	3042.89	0.12648	4975.76	0.13022	6722.81	0.05182
										92.3705	0.10572		1978.15	0.11153	3047.38	0.12627	4982.65	0.12982	6738.94	0.05215
										92.6872	0.10608		1981.98	0.11133	3051.88	0.12605	4989.55	0.12941	6755.11	0.05248
										93.005	0.10644		1985.82	0.11112	3056.39	0.12583	4996.45	0.129	6771.32	0.05281
										93.3239	0.10678		1989.67	0.11091	3060.9	0.1256	5003.37	0.12859	6787.58	0.05314
										93.6438	0.10712		1993.53	0.11069	3065.42	0.12537	5010.29	0.12817	6803.87	0.05348
										93.9649	0.10745		1997.39	0.11047	3069.94	0.12514	5017.22	0.12775	6820.19	0.05381
										94.2871	0.10777		2001.26	0.11025	3074.47	0.12491	5024.17	0.12733	6836.56	0.05415
										94.6103	0.10808		2005.14	0.11002	3079.01	0.12467	5031.12	0.12691	6852.97	0.05448
										94.9347	0.10839		2009.03	0.10979	3083.56	0.12443	5038.08	0.12648	6869.42	0.05482
										95.2602	0.10868		2012.92	0.10956	3088.11	0.12418	5045.05	0.12605	6885.9	0.05516
										95.5868	0.10897		2016.82	0.10932	3092.67	0.12394	5052.04	0.12562	6902.43	0.05549
										95.9146	0.10924		2020.73	0.10908	3097.23	0.12369	5059.03	0.12519	6919	0.05583
										96.2434	0.10951		2024.65	0.10883	3101.81	0.12343	5066.03	0.12475	6935.6	0.05617
										96.5734	0.10976		2028.57	0.10858	3106.38	0.12318	5073.04	0.12431	6952.25	0.05651
										96.9045	0.11001		2032.5	0.10833	3110.97	0.12292	5080.06	0.12387	6968.93	0.05684
										97.2368	0.11025		2036.44	0.10807	3115.56	0.12266	5087.09	0.12342	6985.66	0.05718
										97.5702	0.11048		2040.39	0.10781	3120.16	0.12239	5094.13	0.12298	7002.42	0.05752
										97.9047	0.1107		2044.34	0.10755	3124.77	0.12212	5101.18	0.12253	7019.23	0.05786
										98.2404	0.11091		2048.3	0.10728	3129.38	0.12185	5108.24	0.12207	7036.07	0.05819
										98.5772	0.11111		2052.27	0.10701	3134	0.12158	5115.31	0.12162	7052.96	0.05853
										98.9152	0.1113		2056.25	0.10674	3138.63	0.1213	5122.39	0.12116	7069.89	0.05887
										99.2543	0.11148		2060.24	0.10646	3143.26	0.12102	5129.48	0.12071	7086.85	0.0592
										99.5946	0.11165		2064.23	0.10618	3147.9	0.12074	5136.58	0.12024	7103.86	0.05954
										99.9361	0.11181		2068.23	0.10589	3152.55	0.12046	5143.68	0.11978	7120.91	0.05987
										100.279	0.11196		2072.24	0.1056	3157.2	0.12017	5150.8	0.11932	7138	0.06021
										100.623	0.1121		2076.25	0.10531	3161.86	0.11988	5157.93	0.11885	7155.13	0.06054
										100.968	0.11223		2080.28	0.10502	3166.53	0.11959	5165.07	0.11838	7172.3	0.06087
										101.314	0.11235		2084.31	0.10472	3171.2	0.11929	5172.22	0.11791	7189.52	0.06121
										101.661	0.11246		2088.35	0.10442	3175.89	0.11899	5179.37	0.11744	7206.77	0.06154
										102.01	0.11256		2092.39	0.10412	3180.57	0.11869	5186.54	0.11696	7224.07	0.06186
										102.359	0.11265		2096.45	0.10381	3185.27	0.11839	5193.72	0.11649	7241.4	0.06219
										102.71	0.11273		2100.51	0.1035	3189.97	0.11808	5200.91	0.11601	7258.78	0.06252
										103.063	0.1128		2104.58	0.10319	3194.68	0.11777	5208.1	0.11553	7276.2	0.06284
										103.416	0.11286		2108.66	0.10287	3199.4	0.11746	5215.31	0.11504	7293.67	0.06317
										103.77	0.11291		2112.75	0.10255	3204.12	0.11715	5222.53	0.11456	7311.17	0.06349
										104.126	0.11294		2116.84	0.10223	3208.85	0.11683	5229.76	0.11408	7328.72	0.06381
										104.483	0.11297		2120.95	0.10191	3213.59	0.11651	5236.99	0.11359	7346.31	0.06413
										104.841	0.11299		2125.06	0.10158	3218.33	0.11619	5244.24	0.1131	7363.94	0.06445
										105.201	0.113		2129.17	0.10125	3223.08	0.11586	5251.5	0.11261	7381.61	0.06476
										105.562	0.113		2133.3	0.10092	3227.84	0.11554	5258.77	0.11212	7399.33	0.06508
										105.924	0.11298		2137.43	0.10058	3232.6	0.11521	5266.04	0.11162	7417.08	0.06539
										106.287	0.11296		2141.58	0.10024	3237.38	0.11488	5273.33	0.11113	7434.88	0.0657
										106.651	0.11293		2145.73	0.0999	3242.16	0.11455	5280.63	0.11063	7452.73	0.066
										107.017	0.11289		2149.89	0.09956	3246.94	0.11421	5287.94	0.11014	7470.61	0.06631
										107.384	0.11283		2154.05	0.09921	3251.73	0.11387	5295.25	0.10964	7488.54	0.06661
										107.752	0.11277		2158.23	0.09886	3256.53	0.11353	5302.58	0.10914	7506.52	0.06691
										108.121	0.11269		2162.41	0.09851	3261.34	0.11319	5309.92	0.10864	7524.53	0.06721
										108.492	0.11261		2166.6	0.09816	3266.16	0.11284	5317.27	0.10813	7542.59	0.0675
										108.864	0.11251		2170.8	0.0978	3270.98	0.1125	5324.63	0.10763	7560.69	0.06779
										109.237	0.11241		2175.01	0.09744	3275.81	0.11215	5332	0.10713	7578.84	0.06808
										109.612	0.1123		2179.22	0.09708	3280.64	0.1118	5339.38	0.10662	7597.03	0.06837
										109.988	0.11217		2183.44	0.09671	3285.49	0.11145	5346.76	0.10611	7615.26	0.06865
										110.365	0.11204		2187.68	0.09635	3290.34	0.11109	5354.16	0.10561	7633.54	0.06893
										110.743	0.11189		2191.92	0.09598	3295.19	0.11073	5361.57	0.1051	7651.86	0.06921
										111.123	0.11174		2196.16	0.09561	3300.06	0.11037	5368.99	0.10459	7670.22	0.06948
										111.504	0.11157		2200.42	0.09524	3304.93	0.11001	5376.42	0.10408	7688.63	0.06975
										111.886	0.1114		2204.68	0.09486	3309.81	0.10965	5383.86	0.10357	7707.08	0.07002
										112.27	0.11121		2208.96	0.09448	3314.69	0.10929	5391.31	0.10306	7725.58	0.07028
										112.655	0.11102		2213.24	0.0941	3319.59	0.10892	5398.78	0.10254	7744.12	0.07054
										113.041	0.11081		2217.53	0.09372	3324.49	0.10855	5406.25	0.10203	7762.7	0.07079
										113.429	0.1106		2221.82	0.09334	3329.4	0.10818	5413.73	0.10152	7781.33	0.07105
										113.817	0.11038		2226.13	0.09295	3334.31	0.10781	5421.22	0.101	7800.01	0.0713
										114.208	0.11014		2230.44	0.09257	3339.23	0.10743	5428.72	0.10048	7818.73	0.07154
										114.599	0.1099		2234.77	0.09218	3344.16	0.10706	5436.24	0.09997	7837.49	0.07178
										114.992	0.10965		2239.1	0.09179	3349.1	0.10668	5443.76	0.09945	7856.3	0.07202
										115.386	0.10939		2243.44	0.09139	3354.04	0.1063	5451.29	0.09894	7875.16	0.07225
										115.782	0.10912		2247.78	0.091	3358.99	0.10592	5458.84	0.09842	7894.06	0.07248
										116.179	0.10884		2252.14	0.0906	3363.95	0.10554	5466.39	0.0979	7913	0.0727
										116.577	0.10855		2256.51	0.0902	3368.92	0.10515	5473.96	0.09738	7931.99	0.07292
										116.977	0.10825		2260.88	0.0898	3373.89	0.10477	5481.53	0.09686	7951.03	0.07314
										117.378	0.10795		2265.26	0.0894	3378.87	0.10438	5489.12	0.09634	7970.11	0.07335
										117.781	0.10763		2269.65	0.089	3383.86	0.10399	5496.71	0.09583	7989.24	0.07356
										118.184	0.10731		2274.05	0.08859	3388.86	0.1036	5504.32	0.09531	8008.41	0.07376
										118.59	0.10697		2278.46	0.08819	3393.86	0.10321	5511.94	0.09479	8027.63	0.07396
										118.996	0.10663		2282.87	0.08778	3398.87	0.10282	5519.57	0.09427	8046.9	0.07415
										119.404	0.10628		2287.3	0.08737	3403.89	0.10242	5527.2	0.09375	8066.21	0.07434
										119.814	0.10592		2291.73	0.08696	3408.91	0.10203	5534.85	0.09323	8085.57	0.07452
										120.224	0.10556		2296.17	0.08655	3413.94	0.10163	5542.51	0.09271	8104.98	0.0747
										120.637	0.10518		2300.62	0.08614	3418.98	0.10123	5550.18	0.09219	8124.43	0.07487
										121.05	0.1048		2305.08	0.08572	3424.03	0.10083	5557.86	0.09167	8143.93	0.07504
										121.465	0.10441		2309.55	0.08531	3429.08	0.10043	5565.56	0.09115	8163.47	0.0752
										121.882	0.10401		2314.02	0.08489	3434.15	0.10003	5573.26	0.09063	8183.06	0.07536
										122.3	0.1036		2318.51	0.08447	3439.22	0.09962	5580.97	0.09011	8202.7	0.07551
										122.719	0.10318		2323	0.08405	3444.29	0.09922	5588.69	0.08959	8222.39	0.07566
										123.14	0.10276		2327.5	0.08363	3449.38	0.09881	5596.43	0.08907	8242.12	0.07581
										123.562	0.10233		2332.01	0.08321	3454.47	0.09841	5604.17	0.08855	8261.9	0.07594
										123.986	0.10189		2336.53	0.08279	3459.57	0.098	5611.93	0.08803	8281.73	0.07607
										124.411	0.10145		2341.06	0.08236	3464.68	0.09759	5619.69	0.08751	8301.61	0.0762
										124.837	0.101		2345.6	0.08194	3469.79	0.09718	5627.47	0.08699	8321.53	0.07632
										125.265	0.10054		2350.14	0.08151	3474.91	0.09677	5635.26	0.08648	8341.5	0.07644
										125.695	0.10007		2354.7	0.08109	3480.04	0.09636	5643.06	0.08596	8361.52	0.07655
										126.126	0.0996		2359.26	0.08066	3485.18	0.09594	5650.87	0.08544	8381.59	0.07665
										126.558	0.09912		2363.83	0.08023	3490.32	0.09553	5658.69	0.08493	8401.7	0.07675
										126.992	0.09863		2368.41	0.07981	3495.48	0.09512	5666.52	0.08441	8421.87	0.07685
										127.427	0.09814		2373	0.07938	3500.64	0.0947	5674.36	0.08389	8442.08	0.07694
										127.864	0.09764		2377.6	0.07895	3505.81	0.09428	5682.21	0.08338	8462.34	0.07702
										128.303	0.09714		2382.21	0.07852	3510.98	0.09387	5690.08	0.08286	8482.65	0.07709
										128.743	0.09663		2386.83	0.07809	3516.16	0.09345	5697.95	0.08235	8503.01	0.07717
										129.184	0.09611		2391.45	0.07766	3521.35	0.09303	5705.84	0.08184	8523.41	0.07723
										129.627	0.09559		2396.09	0.07722	3526.55	0.09261	5713.73	0.08133	8543.87	0.07729
										130.071	0.09506		2400.73	0.07679	3531.76	0.09219	5721.64	0.08081	8564.37	0.07734
										130.517	0.09453		2405.38	0.07636	3536.97	0.09177	5729.56	0.0803	8584.93	0.07739
										130.965	0.09399		2410.04	0.07593	3542.19	0.09135	5737.49	0.07979	8605.53	0.07744
										131.414	0.09344		2414.71	0.07549	3547.42	0.09092	5745.43	0.07928	8626.19	0.07747
										131.864	0.09289		2419.39	0.07506	3552.66	0.0905	5753.38	0.07877	8646.89	0.0775
										132.317	0.09234		2424.08	0.07462	3557.9	0.09008	5761.34	0.07827	8667.64	0.07753
										132.77	0.09178		2428.78	0.07419	3563.16	0.08965	5769.31	0.07776	8688.44	0.07755
										133.225	0.09121		2433.49	0.07375	3568.42	0.08923	5777.3	0.07725	8709.29	0.07756
										133.682	0.09064		2438.2	0.07332	3573.68	0.0888	5785.29	0.07675	8730.2	0.07757
										134.141	0.09007		2442.93	0.07288	3578.96	0.08838	5793.3	0.07624	8751.15	0.07757
										134.601	0.08949		2447.66	0.07245	3584.24	0.08795	5801.32	0.07574	8772.15	0.07756
										135.062	0.08891		2452.41	0.07201	3589.53	0.08753	5809.34	0.07524	8793.2	0.07755
										135.525	0.08832		2457.16	0.07158	3594.83	0.0871	5817.38	0.07474	8814.31	0.07754
										135.99	0.08773		2461.92	0.07114	3600.14	0.08667	5825.43	0.07424	8835.46	0.07752
										136.456	0.08714		2466.69	0.07071	3605.45	0.08625	5833.5	0.07374	8856.67	0.07749
										136.924	0.08654		2471.47	0.07027	3610.78	0.08582	5841.57	0.07324	8877.92	0.07745
										137.393	0.08594		2476.26	0.06984	3616.11	0.08539	5849.65	0.07275	8899.23	0.07741
										137.864	0.08534		2481.06	0.0694	3621.44	0.08496	5857.75	0.07225	8920.59	0.07737
										138.337	0.08473		2485.87	0.06897	3626.79	0.08454	5865.85	0.07176	8941.99	0.07732
										138.811	0.08412		2490.69	0.06853	3632.14	0.08411	5873.97	0.07126	8963.46	0.07726
										139.287	0.0835		2495.51	0.0681	3637.51	0.08368	5882.1	0.07077	8984.97	0.0772
										139.765	0.08289		2500.35	0.06766	3642.88	0.08325	5890.24	0.07028	9006.53	0.07713
										140.244	0.08227		2505.2	0.06723	3648.25	0.08282	5898.39	0.06979	9028.15	0.07706
										140.725	0.08165		2510.05	0.0668	3653.64	0.08239	5906.56	0.0693	9049.81	0.07698
										141.207	0.08102		2514.92	0.06636	3659.03	0.08196	5914.73	0.06882	9071.53	0.07689
										141.692	0.0804		2519.79	0.06593	3664.43	0.08153	5922.92	0.06833	9093.3	0.0768
										142.177	0.07977		2524.67	0.0655	3669.84	0.08111	5931.11	0.06785	9115.13	0.0767
										142.665	0.07914		2529.57	0.06507	3675.26	0.08068	5939.32	0.06737	9137	0.0766
										143.154	0.0785		2534.47	0.06464	3680.69	0.08025	5947.54	0.06688	9158.93	0.07649
										143.645	0.07787		2539.38	0.0642	3686.12	0.07982	5955.77	0.06641	9180.91	0.07638
										144.137	0.07723		2544.3	0.06377	3691.56	0.07939	5964.01	0.06593	9202.95	0.07626
										144.632	0.07659		2549.23	0.06334	3697.01	0.07896	5972.27	0.06545	9225.03	0.07614
										145.127	0.07596		2554.17	0.06291	3702.47	0.07853	5980.53	0.06498	9247.17	0.07601
										145.625	0.07532		2559.12	0.06249	3707.93	0.07811	5988.81	0.0645	9269.37	0.07587
										146.124	0.07467		2564.08	0.06206	3713.41	0.07768	5997.09	0.06403	9291.61	0.07573
										146.625	0.07403		2569.05	0.06163	3718.89	0.07725	6005.39	0.06356	9313.91	0.07559
										147.128	0.07339		2574.03	0.0612	3724.38	0.07682	6013.7	0.06309	9336.26	0.07543
										147.632	0.07274		2579.02	0.06078	3729.88	0.07639	6022.03	0.06262	9358.67	0.07528
										148.139	0.0721		2584.02	0.06035	3735.38	0.07597	6030.36	0.06216	9381.13	0.07512
										148.647	0.07146		2589.02	0.05993	3740.9	0.07554	6038.71	0.0617	9403.65	0.07495
										149.156	0.07081		2594.04	0.0595	3746.42	0.07511	6047.06	0.06123	9426.21	0.07478
										149.668	0.07016		2599.07	0.05908	3751.95	0.07469	6055.43	0.06077	9448.84	0.0746
										150.181	0.06952		2604.11	0.05866	3757.49	0.07426	6063.81	0.06031	9471.51	0.07442
										150.696	0.06887		2609.15	0.05824	3763.04	0.07384	6072.2	0.05986	9494.25	0.07424
										151.212	0.06823		2614.21	0.05782	3768.59	0.07341	6080.61	0.0594	9517.03	0.07405
										151.731	0.06758		2619.28	0.0574	3774.16	0.07299	6089.02	0.05895	9539.87	0.07385
										152.251	0.06694		2624.35	0.05698	3779.73	0.07256	6097.45	0.0585	9562.77	0.07365
										152.773	0.06629		2629.44	0.05657	3785.31	0.07214	6105.89	0.05805	9585.72	0.07345
										153.297	0.06565		2634.53	0.05615	3790.89	0.07172	6114.34	0.0576	9608.72	0.07324
										153.822	0.06501		2639.64	0.05573	3796.49	0.0713	6122.8	0.05715	9631.78	0.07303
										154.35	0.06437		2644.75	0.05532	3802.1	0.07087	6131.27	0.05671	9654.9	0.07281
										154.879	0.06372		2649.88	0.05491	3807.71	0.07045	6139.76	0.05627	9678.07	0.07259
										155.41	0.06308		2655.02	0.0545	3813.33	0.07003	6148.25	0.05583	9701.3	0.07236
										155.943	0.06244		2660.16	0.05409	3818.96	0.06961	6156.76	0.05539	9724.58	0.07213
										156.478	0.06181		2665.32	0.05368	3824.6	0.06919	6165.28	0.05495	9747.92	0.07189
										157.014	0.06117		2670.48	0.05327	3830.24	0.06877	6173.81	0.05451	9771.31	0.07165
										157.552	0.06054		2675.66	0.05286	3835.9	0.06836	6182.36	0.05408	9794.76	0.07141
										158.093	0.0599		2680.84	0.05246	3841.56	0.06794	6190.91	0.05365	9818.27	0.07117
										158.635	0.05927		2686.04	0.05205	3847.23	0.06752	6199.48	0.05322	9841.83	0.07091
										159.179	0.05864		2691.24	0.05165	3852.91	0.06711	6208.06	0.05279	9865.45	0.07066
										159.724	0.05801		2696.46	0.05125	3858.6	0.06669	6216.65	0.05237	9889.13	0.0704
										160.272	0.05739		2701.68	0.05085	3864.29	0.06628	6225.25	0.05195	9912.86	0.07014
										160.821	0.05676		2706.92	0.05045	3870	0.06586	6233.87	0.05152	9936.66	0.06988
										161.373	0.05614		2712.17	0.05005	3875.71	0.06545	6242.5	0.05111	9960.5	0.06961
										161.926	0.05552		2717.42	0.04965	3881.43	0.06504	6251.14	0.05069	9984.41	0.06934
										162.481	0.0549		2722.69	0.04926	3887.16	0.06463	6259.79	0.05027	10008.4	0.06906
										163.038	0.05429		2727.97	0.04887	3892.9	0.06422	6268.45	0.04986	10032.4	0.06878
										163.597	0.05368		2733.25	0.04847	3898.65	0.06381	6277.12	0.04945	10056.5	0.0685
										164.158	0.05307		2738.55	0.04808	3904.4	0.0634	6285.81	0.04904	10080.6	0.06822
										164.721	0.05246		2743.86	0.0477	3910.17	0.06299	6294.51	0.04863	10104.8	0.06793
										165.286	0.05186		2749.17	0.04731	3915.94	0.06258	6303.22	0.04823	10129	0.06764
										165.853	0.05126		2754.5	0.04692	3921.72	0.06218	6311.94	0.04783	10153.4	0.06735
										166.421	0.05066		2759.84	0.04654	3927.51	0.06177	6320.68	0.04742	10177.7	0.06705
										166.992	0.05006		2765.19	0.04615	3933.31	0.06137	6329.43	0.04703	10202.1	0.06675
										167.564	0.04947		2770.55	0.04577	3939.11	0.06097	6338.19	0.04663	10226.6	0.06645
										168.139	0.04888		2775.92	0.04539	3944.93	0.06057	6346.96	0.04623	10251.2	0.06615
										168.715	0.04829		2781.3	0.04502	3950.75	0.06017	6355.74	0.04584	10275.8	0.06584
										169.294	0.04771		2786.69	0.04464	3956.58	0.05977	6364.54	0.04545	10300.4	0.06553
										169.874	0.04713		2792.09	0.04426	3962.42	0.05937	6373.34	0.04506	10325.2	0.06522
										170.457	0.04655		2797.5	0.04389	3968.27	0.05897	6382.16	0.04468	10349.9	0.06491
										171.041	0.04598		2802.92	0.04352	3974.13	0.05857	6391	0.0443	10374.8	0.0646
										171.628	0.04541		2808.35	0.04315	3980	0.05818	6399.84	0.04391	10399.7	0.06428
										172.216	0.04485		2813.79	0.04278	3985.87	0.05779	6408.7	0.04353	10424.6	0.06396
										172.807	0.04428		2819.25	0.04242	3991.76	0.05739	6417.57	0.04316	10449.7	0.06364
										173.399	0.04373		2824.71	0.04205	3997.65	0.057	6426.45	0.04278	10474.7	0.06332
										173.994	0.04317		2830.18	0.04169	4003.55	0.05661	6435.34	0.04241	10499.9	0.063
										174.59	0.04262		2835.67	0.04133	4009.46	0.05622	6444.25	0.04204	10525.1	0.06267
										175.189	0.04207		2841.17	0.04097	4015.38	0.05583	6453.16	0.04167	10550.3	0.06235
										175.789	0.04153		2846.67	0.04061	4021.31	0.05545	6462.1	0.0413	10575.7	0.06202
										176.392	0.04099		2852.19	0.04025	4027.24	0.05506	6471.04	0.04094	10601	0.06169
										176.997	0.04046		2857.72	0.0399	4033.19	0.05468	6479.99	0.04058	10626.5	0.06136
										177.604	0.03993		2863.25	0.03955	4039.14	0.05429	6488.96	0.04022	10652	0.06103
										178.213	0.0394		2868.8	0.0392	4045.11	0.05391	6497.94	0.03986	10677.5	0.0607
										178.824	0.03888		2874.36	0.03885	4051.08	0.05353	6506.93	0.03951	10703.2	0.06037
										179.437	0.03836		2879.93	0.0385	4057.06	0.05315	6515.94	0.03915	10728.9	0.06003
										180.052	0.03784		2885.51	0.03816	4063.05	0.05277	6524.96	0.0388	10754.6	0.0597
										180.669	0.03733		2891.11	0.03781	4069.04	0.0524	6533.99	0.03845	10780.4	0.05936
										181.289	0.03683		2896.71	0.03747	4075.05	0.05202	6543.03	0.03811	10806.3	0.05903
										181.91	0.03632		2902.32	0.03713	4081.07	0.05165	6552.08	0.03776	10832.2	0.05869
										182.534	0.03583		2907.95	0.0368	4087.09	0.05128	6561.15	0.03742	10858.2	0.05835
										183.16	0.03533		2913.58	0.03646	4093.13	0.05091	6570.23	0.03708	10884.3	0.05802
										183.788	0.03485		2919.23	0.03613	4099.17	0.05054	6579.32	0.03674	10910.4	0.05768
										184.418	0.03436		2924.89	0.03579	4105.22	0.05017	6588.43	0.03641	10936.6	0.05734
										185.05	0.03388		2930.56	0.03546	4111.28	0.0498	6597.54	0.03608	10962.8	0.05701
										185.685	0.03341		2936.23	0.03514	4117.35	0.04944	6606.68	0.03574	10989.1	0.05667
										186.321	0.03293		2941.93	0.03481	4123.43	0.04907	6615.82	0.03542	11015.5	0.05633
										186.96	0.03247		2947.63	0.03449	4129.51	0.04871	6624.97	0.03509	11042	0.05599
										187.601	0.03201		2953.34	0.03416	4135.61	0.04835	6634.14	0.03477	11068.5	0.05565
										188.245	0.03155		2959.06	0.03384	4141.71	0.04799	6643.32	0.03444	11095	0.05532
										188.89	0.0311		2964.8	0.03353	4147.83	0.04763	6652.52	0.03412	11121.6	0.05498
										189.538	0.03065		2970.54	0.03321	4153.95	0.04727	6661.72	0.03381	11148.3	0.05464
										190.187	0.0302		2976.3	0.0329	4160.08	0.04692	6670.94	0.03349	11175.1	0.05431
										190.84	0.02976		2982.07	0.03258	4166.23	0.04656	6680.17	0.03318	11201.9	0.05397
										191.494	0.02933		2987.85	0.03227	4172.38	0.04621	6689.42	0.03287	11228.8	0.05364
										192.15	0.0289		2993.64	0.03196	4178.53	0.04586	6698.68	0.03256	11255.7	0.0533
										192.809	0.02847		2999.44	0.03166	4184.7	0.04551	6707.95	0.03225	11282.8	0.05297
										193.47	0.02805		3005.25	0.03135	4190.88	0.04516	6717.23	0.03195	11309.8	0.05264
										194.134	0.02763		3011.08	0.03105	4197.07	0.04482	6726.53	0.03165	11337	0.0523
										194.799	0.02722		3016.91	0.03075	4203.26	0.04447	6735.83	0.03135	11364.2	0.05197
										195.467	0.02682		3022.76	0.03045	4209.47	0.04413	6745.16	0.03105	11391.5	0.05164
										196.137	0.02641		3028.62	0.03016	4215.68	0.04379	6754.49	0.03075	11418.8	0.05131
										196.81	0.02601		3034.49	0.02986	4221.91	0.04345	6763.84	0.03046	11446.2	0.05099
										197.485	0.02562		3040.37	0.02957	4228.14	0.04311	6773.2	0.03017	11473.7	0.05066
										198.162	0.02523		3046.26	0.02928	4234.38	0.04277	6782.57	0.02988	11501.2	0.05033
										198.841	0.02485		3052.16	0.02899	4240.63	0.04244	6791.96	0.02959	11528.8	0.05001
										199.523	0.02447		3058.08	0.0287	4246.89	0.0421	6801.36	0.02931	11556.5	0.04969
										200.207	0.02409		3064	0.02842	4253.16	0.04177	6810.77	0.02903	11584.2	0.04936
										200.893	0.02372		3069.94	0.02814	4259.44	0.04144	6820.19	0.02875	11612	0.04904
										201.582	0.02336		3075.89	0.02786	4265.73	0.04111	6829.63	0.02847	11639.9	0.04873
										202.273	0.02299		3081.85	0.02758	4272.02	0.04079	6839.08	0.02819	11667.8	0.04841
										202.967	0.02264		3087.82	0.0273	4278.33	0.04046	6848.55	0.02792	11695.8	0.04809
										203.663	0.02228		3093.81	0.02703	4284.65	0.04014	6858.03	0.02765	11723.9	0.04778
										204.361	0.02194		3099.8	0.02676	4290.97	0.03982	6867.52	0.02738	11752	0.04747
										205.062	0.02159		3105.81	0.02649	4297.3	0.03949	6877.02	0.02711	11780.2	0.04716
										205.765	0.02125		3111.83	0.02622	4303.65	0.03918	6886.54	0.02685	11808.5	0.04685
										206.47	0.02092		3117.86	0.02595	4310	0.03886	6896.07	0.02659	11836.9	0.04654
										207.178	0.02059		3123.9	0.02569	4316.36	0.03854	6905.61	0.02632	11865.3	0.04624
										207.889	0.02026		3129.96	0.02542	4322.74	0.03823	6915.17	0.02607	11893.7	0.04593
										208.601	0.01994		3136.02	0.02516	4329.12	0.03792	6924.74	0.02581	11922.3	0.04563
										209.317	0.01962		3142.1	0.02491	4335.51	0.03761	6934.32	0.02555	11950.9	0.04533
										210.034	0.01931		3148.19	0.02465	4341.91	0.0373	6943.92	0.0253	11979.6	0.04503
										210.754	0.019		3154.29	0.0244	4348.32	0.03699	6953.53	0.02505	12008.3	0.04474
										211.477	0.0187		3160.4	0.02414	4354.74	0.03668	6963.15	0.0248	12037.1	0.04445
										212.202	0.0184		3166.53	0.02389	4361.17	0.03638	6972.79	0.02456	12066	0.04415
										212.93	0.0181		3172.67	0.02364	4367.6	0.03608	6982.44	0.02431	12095	0.04387
										213.66	0.01781		3178.81	0.0234	4374.05	0.03578	6992.1	0.02407	12124	0.04358
										214.392	0.01752		3184.98	0.02315	4380.51	0.03548	7001.78	0.02383	12153.1	0.04329
										215.127	0.01724		3191.15	0.02291	4386.97	0.03518	7011.47	0.02359	12182.3	0.04301
										215.865	0.01696		3197.33	0.02267	4393.45	0.03489	7021.17	0.02336	12211.5	0.04273
										216.605	0.01668		3203.53	0.02243	4399.94	0.03459	7030.88	0.02312	12240.8	0.04245
										217.348	0.01641		3209.74	0.0222	4406.43	0.0343	7040.61	0.02289	12270.2	0.04218
										218.093	0.01614		3215.96	0.02196	4412.94	0.03401	7050.36	0.02266	12299.7	0.04191
										218.841	0.01588		3222.19	0.02173	4419.45	0.03372	7060.12	0.02244	12329.2	0.04164
										219.591	0.01562		3228.43	0.0215	4425.98	0.03343	7069.89	0.02221	12358.8	0.04137
										220.344	0.01537		3234.69	0.02127	4432.51	0.03315	7079.67	0.02199	12388.4	0.0411
										221.099	0.01512		3240.96	0.02104	4439.05	0.03286	7089.47	0.02176	12418.2	0.04084
										221.857	0.01487		3247.24	0.02082	4445.61	0.03258	7099.28	0.02155	12448	0.04058
										222.618	0.01463		3253.53	0.0206	4452.17	0.0323	7109.1	0.02133	12477.8	0.04032
										223.381	0.01439		3259.84	0.02038	4458.74	0.03202	7118.94	0.02111	12507.8	0.04006
										224.147	0.01415		3266.16	0.02016	4465.32	0.03175	7128.79	0.0209	12537.8	0.03981
										224.916	0.01392		3272.49	0.01994	4471.91	0.03147	7138.66	0.02069	12567.9	0.03956
										225.687	0.01369		3278.83	0.01972	4478.52	0.0312	7148.54	0.02048	12598	0.03931
										226.461	0.01347		3285.18	0.01951	4485.13	0.03093	7158.43	0.02027	12628.3	0.03906
										227.237	0.01324		3291.55	0.0193	4491.75	0.03066	7168.34	0.02006	12658.6	0.03882
										228.016	0.01303		3297.93	0.01909	4498.38	0.03039	7178.26	0.01986	12689	0.03858
										228.798	0.01281		3304.32	0.01888	4505.02	0.03012	7188.19	0.01966	12719.4	0.03834
										229.582	0.0126		3310.72	0.01868	4511.67	0.02986	7198.14	0.01945	12750	0.03811
										230.37	0.0124		3317.14	0.01847	4518.33	0.02959	7208.1	0.01926	12780.5	0.03787
										231.159	0.01219		3323.57	0.01827	4525	0.02933	7218.08	0.01906	12811.2	0.03764
										231.952	0.01199		3330.01	0.01807	4531.68	0.02907	7228.06	0.01886	12842	0.03741
										232.747	0.0118		3336.46	0.01787	4538.37	0.02881	7238.07	0.01867	12872.8	0.03719
										233.545	0.0116		3342.93	0.01768	4545.07	0.02856	7248.08	0.01848	12903.7	0.03697
										234.346	0.01141		3349.41	0.01748	4551.78	0.0283	7258.11	0.01829	12934.7	0.03675
										235.149	0.01123		3355.9	0.01729	4558.5	0.02805	7268.16	0.0181	12965.7	0.03653
										235.956	0.01104		3362.4	0.0171	4565.23	0.0278	7278.22	0.01792	12996.8	0.03632
										236.765	0.01086		3368.92	0.01691	4571.97	0.02755	7288.29	0.01773	13028	0.0361
										237.577	0.01069		3375.45	0.01672	4578.72	0.0273	7298.38	0.01755	13059.3	0.03589
										238.391	0.01051		3381.99	0.01654	4585.48	0.02705	7308.48	0.01737	13090.6	0.03569
										239.208	0.01034		3388.54	0.01635	4592.24	0.02681	7318.59	0.01719	13122	0.03548
										240.029	0.01018		3395.11	0.01617	4599.02	0.02657	7328.72	0.01702	13153.5	0.03528
										240.852	0.01001		3401.69	0.01599	4605.81	0.02633	7338.86	0.01684	13185.1	0.03508
										241.677	0.00985		3408.28	0.01581	4612.61	0.02609	7349.02	0.01667	13216.7	0.03488
										242.506	0.00969		3414.89	0.01564	4619.42	0.02585	7359.19	0.0165	13248.5	0.03469
										243.337	0.00954		3421.51	0.01546	4626.24	0.02561	7369.37	0.01633	13280.2	0.0345
										244.172	0.00938		3428.14	0.01529	4633.07	0.02538	7379.57	0.01616	13312.1	0.03431
										245.009	0.00923		3434.78	0.01512	4639.91	0.02515	7389.78	0.01599	13344.1	0.03412
										245.849	0.00909		3441.44	0.01495	4646.76	0.02491	7400.01	0.01583	13376.1	0.03394
										246.692	0.00894		3448.11	0.01478	4653.62	0.02469	7410.25	0.01567	13408.2	0.03376
										247.538	0.0088		3454.79	0.01461	4660.49	0.02446	7420.5	0.0155	13440.4	0.03358
										248.386	0.00866		3461.48	0.01445	4667.37	0.02423	7430.77	0.01534	13472.6	0.03341
										249.238	0.00853		3468.19	0.01428	4674.26	0.02401	7441.06	0.01519	13505	0.03323
										250.093	0.00839		3474.91	0.01412	4681.16	0.02378	7451.35	0.01503	13537.4	0.03306
										250.95	0.00826		3481.65	0.01396	4688.07	0.02356	7461.67	0.01488	13569.9	0.03289
										251.81	0.00813		3488.39	0.01381	4694.99	0.02334	7471.99	0.01472	13602.4	0.03273
										252.674	0.00801		3495.16	0.01365	4701.92	0.02313	7482.33	0.01457	13635.1	0.03256
										253.54	0.00788		3501.93	0.01349	4708.86	0.02291	7492.69	0.01442	13667.8	0.0324
										254.409	0.00776		3508.72	0.01334	4715.81	0.02269	7503.06	0.01427	13700.6	0.03224
										255.282	0.00765		3515.52	0.01319	4722.77	0.02248	7513.44	0.01413	13733.5	0.03209
										256.157	0.00753		3522.33	0.01304	4729.75	0.02227	7523.84	0.01398	13766.4	0.03193
										257.035	0.00742		3529.15	0.01289	4736.73	0.02206	7534.25	0.01384	13799.5	0.03178
										257.917	0.0073		3535.99	0.01275	4743.72	0.02185	7544.68	0.01369	13832.6	0.03163
										258.801	0.0072		3542.85	0.0126	4750.72	0.02165	7555.12	0.01355	13865.8	0.03149
										259.688	0.00709		3549.71	0.01246	4757.74	0.02144	7565.57	0.01341	13899.1	0.03134
										260.579	0.00698		3556.59	0.01232	4764.76	0.02124	7576.04	0.01328	13932.4	0.0312
										261.472	0.00688		3563.48	0.01217	4771.79	0.02104	7586.53	0.01314	13965.9	0.03106
										262.368	0.00678		3570.39	0.01204	4778.84	0.02083	7597.03	0.01301	13999.4	0.03092
										263.268	0.00668		3577.31	0.0119	4785.89	0.02064	7607.54	0.01287	14033	0.03079
										264.171	0.00659		3584.24	0.01176	4792.96	0.02044	7618.07	0.01274	14066.7	0.03065
										265.076	0.00649		3591.19	0.01163	4800.03	0.02024	7628.61	0.01261	14100.4	0.03052
										265.985	0.0064		3598.15	0.0115	4807.12	0.02005	7639.17	0.01248	14134.3	0.0304
										266.897	0.00631		3605.12	0.01136	4814.22	0.01986	7649.74	0.01235	14168.2	0.03027
										267.812	0.00622		3612.11	0.01123	4821.32	0.01967	7660.33	0.01223	14202.2	0.03014
										268.731	0.00613		3619.11	0.01111	4828.44	0.01948	7670.93	0.0121	14236.3	0.03002
										269.652	0.00605		3626.12	0.01098	4835.57	0.01929	7681.54	0.01198	14270.4	0.0299
										270.576	0.00597		3633.15	0.01085	4842.71	0.0191	7692.17	0.01186	14304.7	0.02979
										271.504	0.00589		3640.19	0.01073	4849.85	0.01892	7702.82	0.01174	14339	0.02967
										272.435	0.00581		3647.25	0.01061	4857.01	0.01874	7713.48	0.01162	14373.4	0.02956
										273.369	0.00573		3654.31	0.01049	4864.18	0.01855	7724.15	0.0115	14407.9	0.02944
										274.306	0.00565		3661.4	0.01037	4871.36	0.01837	7734.84	0.01139	14442.5	0.02934
										275.247	0.00558		3668.49	0.01025	4878.56	0.0182	7745.55	0.01127	14477.2	0.02923
										276.191	0.00551		3675.6	0.01013	4885.76	0.01802	7756.26	0.01116	14511.9	0.02912
										277.138	0.00544		3682.72	0.01001	4892.97	0.01784	7767	0.01105	14546.7	0.02902
										278.088	0.00537		3689.86	0.0099	4900.19	0.01767	7777.75	0.01093	14581.7	0.02892
										279.041	0.0053		3697.01	0.00979	4907.43	0.0175	7788.51	0.01082	14616.6	0.02882
										279.998	0.00523		3704.18	0.00968	4914.67	0.01732	7799.29	0.01072	14651.7	0.02872
										280.958	0.00517		3711.36	0.00956	4921.93	0.01715	7810.08	0.01061	14686.9	0.02862
										281.921	0.00511		3718.55	0.00946	4929.19	0.01699	7820.89	0.0105	14722.1	0.02853
										282.888	0.00505		3725.75	0.00935	4936.47	0.01682	7831.71	0.0104	14757.5	0.02844
										283.858	0.00499		3732.97	0.00924	4943.76	0.01665	7842.55	0.01029	14792.9	0.02835
										284.831	0.00493		3740.21	0.00914	4951.05	0.01649	7853.41	0.01019	14828.4	0.02826
										285.808	0.00487		3747.46	0.00903	4958.36	0.01633	7864.27	0.01009	14864	0.02817
										286.788	0.00481		3754.72	0.00893	4965.68	0.01617	7875.16	0.00999	14899.7	0.02808
										287.771	0.00476		3762	0.00883	4973.01	0.01601	7886.06	0.00989	14935.4	0.028
										288.757	0.00471		3769.29	0.00873	4980.35	0.01585	7896.97	0.0098	14971.3	0.02792
										289.748	0.00465		3776.59	0.00863	4987.71	0.01569	7907.9	0.0097	15007.2	0.02784
										290.741	0.0046		3783.91	0.00853	4995.07	0.01554	7918.84	0.0096	15043.2	0.02776
										291.738	0.00455		3791.24	0.00843	5002.44	0.01538	7929.8	0.00951	15079.3	0.02768
										292.738	0.0045		3798.59	0.00834	5009.83	0.01523	7940.77	0.00942	15115.5	0.02761
										293.742	0.00446		3805.95	0.00825	5017.22	0.01508	7951.76	0.00933	15151.8	0.02753

## Sheet: Figure 2c
Experiments							Fitting
Top particle size (nm)	Relative frequency	Top particle size (nm)	Relative frequency	Top particle size (nm)	Relative frequency		Top particle size (nm)	Relative frequency	Top particle size (nm)	Relative frequency	Top particle size (nm)	Relative frequency
	A0		A1		A4			A0		A1		A4
22.5373	0.02201	22.5373	0.03571	22.5373	0.025		22.5373	0.0057	22.5373	0.01099	22.5373	0.01833
28.3727	0.01468	28.3727	0.01948	28.3727	0.025		22.6623	0.00572	22.6675	0.01099	22.6779	0.01833
35.7191	0.00734	35.7191	0.01623	35.7191	0.0125		22.788	0.00575	22.7985	0.01099	22.8195	0.01833
56.611	0.03363	56.611	0.02273	56.611	0.025		22.9144	0.00577	22.9302	0.011	22.962	0.01833
71.2691	0.04604	71.2691	0.00974	71.2691	0.025		23.0415	0.0058	23.0628	0.011	23.1053	0.01833
89.7225	0.05346	89.7225	0.02273	89.7225	0.0125		23.1693	0.00583	23.196	0.011	23.2496	0.01833
112.954	0.0566	112.954	0.03571	112.954	0.0125		23.2978	0.00586	23.3301	0.011	23.3947	0.01833
142.201	0.087	142.201	0.06169	142.201	0.0125		23.4271	0.00588	23.4649	0.01101	23.5407	0.01833
179.02	0.10482	179.02	0.06818	225.373	0.0875		23.557	0.00591	23.6005	0.01101	23.6877	0.01833
225.373	0.10797	225.373	0.11039	283.727	0.025		23.6877	0.00594	23.7369	0.01101	23.8356	0.01833
283.727	0.10482	283.727	0.10065	357.192	0.075		23.8191	0.00597	23.8741	0.01101	23.9844	0.01833
357.192	0.10273	357.192	0.09091	449.678	0.1		23.9512	0.006	24.012	0.01102	24.1341	0.01833
449.678	0.08491	449.678	0.09091	566.11	0.0875		24.0841	0.00604	24.1508	0.01102	24.2847	0.01833
566.11	0.06709	566.11	0.08766	712.691	0.075		24.2177	0.00607	24.2904	0.01102	24.4364	0.01833
712.691	0.05031	712.691	0.0974	897.225	0.125		24.352	0.0061	24.4307	0.01103	24.5889	0.01833
897.225	0.02411	897.225	0.05195	1129.54	0.0875		24.4871	0.00613	24.5719	0.01103	24.7424	0.01833
1129.54	0.01363	1129.54	0.03896	1422.01	0.0375		24.6229	0.00617	24.7139	0.01103	24.8969	0.01833
1422.01	0.00524	1422.01	0.00325	1790.2	0.025		24.7595	0.0062	24.8567	0.01104	25.0523	0.01833
1790.2	0.00629	1790.2	0.00974	2253.73	0.025		24.8969	0.00623	25.0004	0.01104	25.2087	0.01833
2253.73	0.00105	2837.27	0.00325	2837.27	0.025		25.0349	0.00627	25.1448	0.01105	25.366	0.01833
2837.27	0.0021	4496.78	0.00325	3571.92	0.025		25.1738	0.0063	25.2901	0.01105	25.5244	0.01833
3571.92	0.0021	5661.1	0.00974	5661.1	0.0125		25.3135	0.00634	25.4363	0.01105	25.6837	0.01833
5661.1	0.0021	7126.91	0.00974	8972.25	0.025		25.4539	0.00638	25.5833	0.01106	25.844	0.01833
				11295.4	0.0125		25.5951	0.00642	25.7311	0.01106	26.0054	0.01833
							25.737	0.00645	25.8798	0.01107	26.1677	0.01833
							25.8798	0.00649	26.0294	0.01107	26.3311	0.01833
							26.0234	0.00653	26.1798	0.01107	26.4955	0.01833
							26.1677	0.00657	26.3311	0.01108	26.6609	0.01833
							26.3129	0.00662	26.4833	0.01108	26.8273	0.01833
							26.4588	0.00666	26.6363	0.01109	26.9948	0.01833
							26.6056	0.0067	26.7902	0.01109	27.1633	0.01833
							26.7532	0.00674	26.945	0.0111	27.3329	0.01833
							26.9016	0.00679	27.1008	0.0111	27.5035	0.01833
							27.0508	0.00683	27.2574	0.01111	27.6752	0.01833
							27.2009	0.00688	27.4149	0.01112	27.8479	0.01833
							27.3518	0.00692	27.5733	0.01112	28.0218	0.01833
							27.5035	0.00697	27.7326	0.01113	28.1967	0.01833
							27.656	0.00702	27.8929	0.01113	28.3727	0.01833
							27.8094	0.00707	28.0541	0.01114	28.5498	0.01833
							27.9637	0.00712	28.2162	0.01115	28.7281	0.01833
							28.1188	0.00717	28.3793	0.01115	28.9074	0.01833
							28.2748	0.00722	28.5433	0.01116	29.0879	0.01833
							28.4317	0.00727	28.7082	0.01117	29.2695	0.01833
							28.5894	0.00732	28.8741	0.01117	29.4522	0.01833
							28.7479	0.00738	29.041	0.01118	29.636	0.01833
							28.9074	0.00743	29.2088	0.01119	29.821	0.01833
							29.0678	0.00749	29.3776	0.01119	30.0072	0.01833
							29.229	0.00754	29.5474	0.0112	30.1945	0.01833
							29.3911	0.0076	29.7181	0.01121	30.383	0.01833
							29.5542	0.00766	29.8898	0.01122	30.5727	0.01833
							29.7181	0.00772	30.0626	0.01123	30.7635	0.01833
							29.883	0.00778	30.2363	0.01124	30.9556	0.01833
							30.0487	0.00784	30.411	0.01124	31.1488	0.01833
							30.2154	0.0079	30.5868	0.01125	31.3433	0.01833
							30.383	0.00796	30.7635	0.01126	31.5389	0.01833
							30.5515	0.00802	30.9413	0.01127	31.7358	0.01833
							30.721	0.00809	31.1201	0.01128	31.9339	0.01833
							30.8914	0.00816	31.3	0.01129	32.1333	0.01833
							31.0628	0.00822	31.4808	0.0113	32.3339	0.01833
							31.2351	0.00829	31.6628	0.01131	32.5357	0.01833
							31.4084	0.00836	31.8457	0.01132	32.7388	0.01833
							31.5826	0.00843	32.0298	0.01133	32.9432	0.01833
							31.7578	0.0085	32.2149	0.01134	33.1489	0.01833
							31.9339	0.00857	32.401	0.01136	33.3558	0.01833
							32.1111	0.00864	32.5883	0.01137	33.564	0.01833
							32.2892	0.00872	32.7766	0.01138	33.7736	0.01833
							32.4683	0.00879	32.966	0.01139	33.9844	0.01833
							32.6484	0.00887	33.1565	0.0114	34.1966	0.01834
							32.8295	0.00895	33.3481	0.01142	34.41	0.01834
							33.0116	0.00903	33.5408	0.01143	34.6248	0.01834
							33.1947	0.00911	33.7347	0.01144	34.841	0.01834
							33.3789	0.00919	33.9296	0.01146	35.0585	0.01834
							33.564	0.00927	34.1257	0.01147	35.2773	0.01834
							33.7502	0.00935	34.3229	0.01149	35.4976	0.01834
							33.9374	0.00944	34.5212	0.0115	35.7191	0.01834
							34.1257	0.00952	34.7207	0.01152	35.9421	0.01834
							34.315	0.00961	34.9214	0.01153	36.1665	0.01834
							34.5053	0.0097	35.1232	0.01155	36.3923	0.01834
							34.6967	0.00979	35.3261	0.01156	36.6195	0.01834
							34.8892	0.00988	35.5303	0.01158	36.8481	0.01834
							35.0827	0.00997	35.7356	0.0116	37.0781	0.01834
							35.2773	0.01007	35.9421	0.01161	37.3096	0.01834
							35.473	0.01016	36.1498	0.01163	37.5425	0.01834
							35.6698	0.01026	36.3587	0.01165	37.7768	0.01834
							35.8676	0.01035	36.5689	0.01167	38.0127	0.01834
							36.0666	0.01045	36.7802	0.01169	38.2499	0.01834
							36.2667	0.01055	36.9927	0.01171	38.4887	0.01834
							36.4678	0.01065	37.2065	0.01173	38.729	0.01834
							36.6701	0.01076	37.4215	0.01175	38.9708	0.01834
							36.8736	0.01086	37.6378	0.01177	39.2141	0.01834
							37.0781	0.01097	37.8553	0.01179	39.4588	0.01834
							37.2838	0.01107	38.074	0.01181	39.7052	0.01834
							37.4906	0.01118	38.2941	0.01183	39.953	0.01834
							37.6985	0.01129	38.5153	0.01185	40.2024	0.01834
							37.9077	0.01141	38.7379	0.01188	40.4534	0.01834
							38.1179	0.01152	38.9618	0.0119	40.706	0.01834
							38.3294	0.01163	39.1869	0.01192	40.9601	0.01834
							38.542	0.01175	39.4134	0.01195	41.2158	0.01834
							38.7558	0.01187	39.6412	0.01197	41.4731	0.01834
							38.9708	0.01199	39.8702	0.012	41.7319	0.01834
							39.1869	0.01211	40.1007	0.01203	41.9925	0.01834
							39.4043	0.01223	40.3324	0.01205	42.2546	0.01834
							39.6229	0.01235	40.5655	0.01208	42.5184	0.01834
							39.8427	0.01248	40.7999	0.01211	42.7838	0.01834
							40.0637	0.01261	41.0357	0.01214	43.0509	0.01834
							40.2859	0.01273	41.2728	0.01216	43.3197	0.01834
							40.5094	0.01287	41.5113	0.01219	43.5901	0.01835
							40.7341	0.013	41.7512	0.01222	43.8622	0.01835
							40.9601	0.01313	41.9925	0.01226	44.136	0.01835
							41.1873	0.01327	42.2351	0.01229	44.4115	0.01835
							41.4157	0.0134	42.4792	0.01232	44.6888	0.01835
							41.6455	0.01354	42.7247	0.01235	44.9678	0.01835
							41.8765	0.01368	42.9716	0.01239	45.2485	0.01835
							42.1088	0.01382	43.2199	0.01242	45.5309	0.01835
							42.3424	0.01397	43.4697	0.01245	45.8152	0.01835
							42.5772	0.01411	43.7209	0.01249	46.1012	0.01835
							42.8134	0.01426	43.9735	0.01253	46.389	0.01835
							43.0509	0.01441	44.2277	0.01256	46.6786	0.01835
							43.2897	0.01456	44.4832	0.0126	46.9699	0.01835
							43.5298	0.01471	44.7403	0.01264	47.2632	0.01835
							43.7713	0.01487	44.9988	0.01268	47.5582	0.01836
							44.0141	0.01503	45.2589	0.01272	47.8551	0.01836
							44.2582	0.01518	45.5204	0.01276	48.1538	0.01836
							44.5038	0.01534	45.7835	0.0128	48.4544	0.01836
							44.7506	0.01551	46.0481	0.01284	48.7569	0.01836
							44.9988	0.01567	46.3142	0.01289	49.0613	0.01836
							45.2485	0.01584	46.5818	0.01293	49.3676	0.01836
							45.4995	0.016	46.851	0.01298	49.6758	0.01836
							45.7518	0.01617	47.1218	0.01302	49.9858	0.01836
							46.0056	0.01634	47.3941	0.01307	50.2979	0.01836
							46.2608	0.01652	47.6679	0.01312	50.6119	0.01837
							46.5174	0.01669	47.9434	0.01316	50.9278	0.01837
							46.7755	0.01687	48.2205	0.01321	51.2458	0.01837
							47.035	0.01705	48.4991	0.01326	51.5657	0.01837
							47.2959	0.01723	48.7794	0.01332	51.8876	0.01837
							47.5582	0.01741	49.0613	0.01337	52.2115	0.01837
							47.822	0.0176	49.3448	0.01342	52.5374	0.01837
							48.0873	0.01779	49.63	0.01348	52.8654	0.01838
							48.354	0.01798	49.9168	0.01353	53.1954	0.01838
							48.6223	0.01817	50.2052	0.01359	53.5275	0.01838
							48.892	0.01836	50.4954	0.01365	53.8616	0.01838
							49.1632	0.01856	50.7872	0.0137	54.1979	0.01838
							49.4359	0.01875	51.0807	0.01376	54.5362	0.01838
							49.7101	0.01895	51.3758	0.01382	54.8767	0.01839
							49.9858	0.01915	51.6727	0.01389	55.2192	0.01839
							50.2631	0.01936	51.9714	0.01395	55.5639	0.01839
							50.5419	0.01956	52.2717	0.01401	55.9108	0.01839
							50.8223	0.01977	52.5738	0.01408	56.2598	0.0184
							51.1042	0.01998	52.8776	0.01414	56.611	0.0184
							51.3877	0.02019	53.1831	0.01421	56.9644	0.0184
							51.6727	0.02041	53.4905	0.01428	57.3201	0.0184
							51.9594	0.02062	53.7996	0.01435	57.6779	0.01841
							52.2476	0.02084	54.1105	0.01442	58.0379	0.01841
							52.5374	0.02106	54.4232	0.01449	58.4002	0.01841
							52.8289	0.02129	54.7377	0.01457	58.7648	0.01841
							53.1219	0.02151	55.054	0.01464	59.1317	0.01842
							53.4166	0.02174	55.3722	0.01472	59.5008	0.01842
							53.7129	0.02197	55.6922	0.0148	59.8722	0.01842
							54.0108	0.0222	56.014	0.01487	60.246	0.01843
							54.3104	0.02243	56.3377	0.01495	60.6221	0.01843
							54.6117	0.02267	56.6633	0.01504	61.0005	0.01843
							54.9146	0.02291	56.9907	0.01512	61.3813	0.01844
							55.2192	0.02315	57.3201	0.0152	61.7645	0.01844
							55.5255	0.02339	57.6513	0.01529	62.1501	0.01844
							55.8335	0.02363	57.9845	0.01538	62.5381	0.01845
							56.1433	0.02388	58.3195	0.01546	62.9285	0.01845
							56.4547	0.02413	58.6566	0.01555	63.3213	0.01846
							56.7678	0.02438	58.9955	0.01565	63.7166	0.01846
							57.0827	0.02464	59.3364	0.01574	64.1144	0.01847
							57.3994	0.02489	59.6793	0.01583	64.5146	0.01847
							57.7178	0.02515	60.0242	0.01593	64.9173	0.01848
							58.0379	0.02541	60.3711	0.01603	65.3226	0.01848
							58.3599	0.02567	60.72	0.01613	65.7304	0.01849
							58.6836	0.02594	61.0709	0.01623	66.1407	0.01849
							59.0091	0.02621	61.4238	0.01633	66.5536	0.0185
							59.3364	0.02648	61.7788	0.01643	66.969	0.0185
							59.6656	0.02675	62.1358	0.01654	67.3871	0.01851
							59.9966	0.02702	62.4948	0.01665	67.8078	0.01851
							60.3294	0.0273	62.856	0.01676	68.2311	0.01852
							60.664	0.02758	63.2192	0.01687	68.657	0.01853
							61.0005	0.02786	63.5846	0.01698	69.0856	0.01853
							61.3389	0.02814	63.952	0.01709	69.5169	0.01854
							61.6791	0.02843	64.3216	0.01721	69.9509	0.01855
							62.0213	0.02871	64.6933	0.01733	70.3875	0.01856
							62.3653	0.029	65.0671	0.01745	70.8269	0.01856
							62.7113	0.0293	65.4431	0.01757	71.2691	0.01857
							63.0591	0.02959	65.8213	0.01769	71.714	0.01858
							63.4089	0.02989	66.2017	0.01782	72.1617	0.01859
							63.7607	0.03019	66.5843	0.01794	72.6121	0.0186
							64.1144	0.03049	66.969	0.01807	73.0654	0.01861
							64.47	0.03079	67.356	0.0182	73.5216	0.01861
							64.8276	0.0311	67.7453	0.01833	73.9805	0.01862
							65.1872	0.0314	68.1368	0.01847	74.4424	0.01863
							65.5488	0.03171	68.5305	0.0186	74.9071	0.01864
							65.9124	0.03203	68.9266	0.01874	75.3747	0.01865
							66.278	0.03234	69.3249	0.01888	75.8452	0.01866
							66.6457	0.03266	69.7255	0.01903	76.3187	0.01868
							67.0154	0.03298	70.1284	0.01917	76.7951	0.01869
							67.3871	0.0333	70.5337	0.01932	77.2745	0.0187
							67.7609	0.03362	70.9413	0.01946	77.7569	0.01871
							68.1368	0.03395	71.3513	0.01961	78.2423	0.01872
							68.5147	0.03428	71.7636	0.01977	78.7308	0.01873
							68.8948	0.03461	72.1783	0.01992	79.2222	0.01875
							69.277	0.03494	72.5954	0.02008	79.7168	0.01876
							69.6612	0.03527	73.0149	0.02024	80.2144	0.01877
							70.0477	0.03561	73.4369	0.0204	80.7152	0.01879
							70.4362	0.03595	73.8612	0.02056	81.219	0.0188
							70.8269	0.03629	74.2881	0.02073	81.7261	0.01882
							71.2198	0.03663	74.7174	0.02089	82.2362	0.01883
							71.6149	0.03698	75.1492	0.02106	82.7496	0.01885
							72.0121	0.03733	75.5834	0.02124	83.2662	0.01887
							72.4116	0.03768	76.0202	0.02141	83.786	0.01888
							72.8133	0.03803	76.4595	0.02159	84.309	0.0189
							73.2172	0.03838	76.9014	0.02177	84.8354	0.01892
							73.6233	0.03874	77.3458	0.02195	85.3649	0.01894
							74.0317	0.0391	77.7928	0.02213	85.8978	0.01895
							74.4424	0.03946	78.2423	0.02232	86.4341	0.01897
							74.8553	0.03982	78.6945	0.02251	86.9736	0.01899
							75.2705	0.04018	79.1492	0.0227	87.5166	0.01901
							75.6881	0.04055	79.6066	0.02289	88.0629	0.01903
							76.1079	0.04092	80.0667	0.02308	88.6127	0.01906
							76.5301	0.04129	80.5293	0.02328	89.1658	0.01908
							76.9546	0.04166	80.9947	0.02348	89.7225	0.0191
							77.3815	0.04203	81.4628	0.02368	90.2826	0.01912
							77.8107	0.04241	81.9335	0.02389	90.8462	0.01915
							78.2423	0.04279	82.407	0.0241	91.4133	0.01917
							78.6763	0.04316	82.8832	0.02431	91.9839	0.0192
							79.1128	0.04355	83.3622	0.02452	92.5581	0.01922
							79.5516	0.04393	83.844	0.02473	93.136	0.01925
							79.9929	0.04431	84.3285	0.02495	93.7174	0.01928
							80.4366	0.0447	84.8158	0.02517	94.3024	0.0193
							80.8828	0.04509	85.3059	0.02539	94.8911	0.01933
							81.3315	0.04548	85.7989	0.02562	95.4835	0.01936
							81.7826	0.04587	86.2947	0.02585	96.0795	0.01939
							82.2362	0.04627	86.7934	0.02608	96.6793	0.01942
							82.6924	0.04666	87.295	0.02631	97.2828	0.01945
							83.1511	0.04706	87.7994	0.02655	97.8902	0.01949
							83.6124	0.04746	88.3068	0.02678	98.5012	0.01952
							84.0762	0.04786	88.8171	0.02702	99.1162	0.01955
							84.5426	0.04826	89.3304	0.02727	99.7349	0.01959
							85.0115	0.04867	89.8466	0.02751	100.357	0.01963
							85.4831	0.04907	90.3658	0.02776	100.984	0.01966
							85.9573	0.04948	90.8881	0.02801	101.614	0.0197
							86.4341	0.04989	91.4133	0.02827	102.249	0.01974
							86.9135	0.0503	91.9415	0.02852	102.887	0.01978
							87.3956	0.05071	92.4729	0.02878	103.529	0.01982
							87.8804	0.05112	93.0072	0.02904	104.176	0.01986
							88.3679	0.05154	93.5447	0.02931	104.826	0.0199
							88.8581	0.05195	94.0853	0.02957	105.48	0.01995
							89.351	0.05237	94.629	0.02984	106.139	0.01999
							89.8466	0.05279	95.1759	0.03011	106.801	0.02004
							90.345	0.05321	95.7259	0.03039	107.468	0.02008
							90.8462	0.05363	96.279	0.03067	108.139	0.02013
							91.3501	0.05405	96.8354	0.03095	108.814	0.02018
							91.8568	0.05447	97.395	0.03123	109.493	0.02023
							92.3663	0.0549	97.9579	0.03152	110.177	0.02028
							92.8787	0.05532	98.5239	0.03181	110.865	0.02034
							93.3939	0.05575	99.0933	0.0321	111.557	0.02039
							93.912	0.05618	99.6659	0.03239	112.253	0.02044
							94.4329	0.05661	100.242	0.03269	112.954	0.0205
							94.9567	0.05704	100.821	0.03299	113.659	0.02056
							95.4835	0.05747	101.404	0.03329	114.369	0.02062
							96.0131	0.0579	101.99	0.03359	115.082	0.02068
							96.5457	0.05833	102.579	0.0339	115.801	0.02074
							97.0813	0.05876	103.172	0.03421	116.524	0.0208
							97.6198	0.0592	103.768	0.03452	117.251	0.02087
							98.1613	0.05963	104.368	0.03484	117.983	0.02093
							98.7058	0.06007	104.971	0.03516	118.72	0.021
							99.2533	0.06051	105.578	0.03548	119.461	0.02107
							99.8039	0.06094	106.188	0.0358	120.207	0.02114
							100.357	0.06138	106.801	0.03613	120.957	0.02121
							100.914	0.06182	107.419	0.03645	121.712	0.02129
							101.474	0.06226	108.039	0.03679	122.472	0.02136
							102.037	0.0627	108.664	0.03712	123.236	0.02144
							102.603	0.06314	109.292	0.03746	124.006	0.02152
							103.172	0.06358	109.923	0.0378	124.78	0.0216
							103.744	0.06402	110.558	0.03814	125.559	0.02168
							104.32	0.06447	111.197	0.03848	126.343	0.02176
							104.898	0.06491	111.84	0.03883	127.131	0.02185
							105.48	0.06535	112.486	0.03918	127.925	0.02193
							106.065	0.06579	113.136	0.03953	128.724	0.02202
							106.654	0.06624	113.79	0.03989	129.527	0.02211
							107.245	0.06668	114.448	0.04024	130.336	0.0222
							107.84	0.06712	115.109	0.0406	131.149	0.0223
							108.438	0.06756	115.774	0.04097	131.968	0.02239
							109.04	0.06801	116.443	0.04133	132.792	0.02249
							109.645	0.06845	117.116	0.0417	133.621	0.02259
							110.253	0.06889	117.793	0.04207	134.455	0.02269
							110.865	0.06934	118.474	0.04244	135.294	0.0228
							111.48	0.06978	119.158	0.04281	136.139	0.02291
							112.098	0.07022	119.847	0.04319	136.989	0.02301
							112.72	0.07067	120.54	0.04357	137.844	0.02312
							113.345	0.07111	121.236	0.04395	138.704	0.02324
							113.974	0.07155	121.937	0.04434	139.57	0.02335
							114.606	0.07199	122.641	0.04472	140.442	0.02347
							115.242	0.07244	123.35	0.04511	141.318	0.02359
							115.881	0.07288	124.063	0.0455	142.201	0.02371
							116.524	0.07332	124.78	0.0459	143.088	0.02383
							117.17	0.07376	125.501	0.04629	143.981	0.02396
							117.82	0.0742	126.226	0.04669	144.88	0.02409
							118.474	0.07464	126.956	0.04709	145.785	0.02422
							119.131	0.07507	127.689	0.04749	146.695	0.02435
							119.792	0.07551	128.427	0.0479	147.611	0.02449
							120.456	0.07595	129.169	0.0483	148.532	0.02462
							121.124	0.07638	129.916	0.04871	149.459	0.02476
							121.796	0.07682	130.667	0.04912	150.392	0.02491
							122.472	0.07725	131.422	0.04954	151.331	0.02505
							123.151	0.07769	132.181	0.04995	152.276	0.0252
							123.834	0.07812	132.945	0.05037	153.226	0.02535
							124.521	0.07855	133.713	0.05079	154.183	0.0255
							125.212	0.07898	134.486	0.05121	155.145	0.02566
							125.907	0.07941	135.263	0.05163	156.114	0.02582
							126.605	0.07984	136.045	0.05205	157.089	0.02598
							127.307	0.08027	136.831	0.05248	158.069	0.02614
							128.013	0.08069	137.622	0.05291	159.056	0.02631
							128.724	0.08112	138.417	0.05334	160.049	0.02648
							129.438	0.08154	139.217	0.05377	161.048	0.02665
							130.156	0.08196	140.021	0.0542	162.053	0.02683
							130.878	0.08238	140.831	0.05463	163.065	0.027
							131.604	0.0828	141.644	0.05507	164.083	0.02718
							132.334	0.08321	142.463	0.05551	165.107	0.02737
							133.068	0.08363	143.286	0.05595	166.138	0.02756
							133.806	0.08404	144.114	0.05639	167.175	0.02775
							134.548	0.08446	144.947	0.05683	168.219	0.02794
							135.294	0.08487	145.785	0.05727	169.269	0.02813
							136.045	0.08527	146.627	0.05772	170.325	0.02833
							136.799	0.08568	147.475	0.05816	171.389	0.02853
							137.558	0.08608	148.327	0.05861	172.459	0.02874
							138.321	0.08649	149.184	0.05906	173.535	0.02895
							139.089	0.08689	150.046	0.0595	174.619	0.02916
							139.86	0.08729	150.913	0.05996	175.709	0.02937
							140.636	0.08768	151.785	0.06041	176.805	0.02959
							141.416	0.08808	152.662	0.06086	177.909	0.02981
							142.201	0.08847	153.545	0.06131	179.02	0.03003
							142.989	0.08886	154.432	0.06177	180.137	0.03026
							143.782	0.08925	155.324	0.06222	181.262	0.03049
							144.58	0.08963	156.222	0.06268	182.393	0.03072
							145.382	0.09001	157.125	0.06313	183.532	0.03096
							146.188	0.09039	158.033	0.06359	184.678	0.0312
							146.999	0.09077	158.946	0.06405	185.831	0.03144
							147.815	0.09115	159.864	0.06451	186.991	0.03169
							148.635	0.09152	160.788	0.06497	188.158	0.03194
							149.459	0.09189	161.718	0.06543	189.333	0.0322
							150.288	0.09226	162.652	0.06589	190.515	0.03245
							151.122	0.09262	163.592	0.06635	191.704	0.03271
							151.96	0.09298	164.537	0.06681	192.901	0.03298
							152.803	0.09334	165.488	0.06727	194.105	0.03324
							153.651	0.0937	166.445	0.06773	195.317	0.03351
							154.503	0.09405	167.406	0.06819	196.536	0.03379
							155.36	0.0944	168.374	0.06865	197.763	0.03407
							156.222	0.09475	169.347	0.06911	198.997	0.03435
							157.089	0.0951	170.325	0.06957	200.24	0.03463
							157.96	0.09544	171.31	0.07004	201.49	0.03492
							158.836	0.09577	172.3	0.0705	202.747	0.03521
							159.717	0.09611	173.295	0.07096	204.013	0.0355
							160.603	0.09644	174.297	0.07142	205.287	0.0358
							161.494	0.09677	175.304	0.07188	206.568	0.0361
							162.39	0.09709	176.317	0.07234	207.858	0.03641
							163.291	0.09742	177.336	0.0728	209.155	0.03672
							164.196	0.09773	178.361	0.07326	210.461	0.03703
							165.107	0.09805	179.392	0.07372	211.775	0.03735
							166.023	0.09836	180.428	0.07417	213.097	0.03767
							166.944	0.09867	181.471	0.07463	214.427	0.03799
							167.87	0.09897	182.52	0.07509	215.766	0.03831
							168.801	0.09927	183.574	0.07554	217.113	0.03864
							169.738	0.09957	184.635	0.076	218.468	0.03898
							170.679	0.09986	185.702	0.07645	219.832	0.03931
							171.626	0.10015	186.775	0.0769	221.204	0.03965
							172.578	0.10044	187.855	0.07736	222.585	0.04
							173.535	0.10072	188.94	0.07781	223.974	0.04034
							174.498	0.101	190.032	0.07826	225.373	0.04069
							175.466	0.10128	191.13	0.0787	226.78	0.04105
							176.439	0.10155	192.235	0.07915	228.195	0.04141
							177.418	0.10181	193.346	0.0796	229.62	0.04177
							178.402	0.10207	194.463	0.08004	231.053	0.04213
							179.392	0.10233	195.587	0.08048	232.496	0.0425
							180.387	0.10259	196.717	0.08092	233.947	0.04287
							181.387	0.10284	197.854	0.08136	235.407	0.04324
							182.393	0.10308	198.997	0.0818	236.877	0.04362
							183.405	0.10333	200.147	0.08223	238.356	0.044
							184.423	0.10356	201.304	0.08267	239.844	0.04438
							185.446	0.1038	202.467	0.0831	241.341	0.04477
							186.474	0.10403	203.637	0.08353	242.847	0.04516
							187.509	0.10425	204.814	0.08396	244.363	0.04555
							188.549	0.10447	205.998	0.08438	245.889	0.04595
							189.595	0.10469	207.188	0.08481	247.424	0.04635
							190.646	0.1049	208.385	0.08523	248.969	0.04675
							191.704	0.10511	209.59	0.08565	250.523	0.04716
							192.767	0.10531	210.801	0.08606	252.087	0.04757
							193.837	0.10551	212.019	0.08648	253.66	0.04798
							194.912	0.1057	213.244	0.08689	255.244	0.0484
							195.993	0.10589	214.476	0.0873	256.837	0.04881
							197.08	0.10608	215.716	0.0877	258.441	0.04923
							198.173	0.10626	216.962	0.08811	260.054	0.04966
							199.273	0.10643	218.216	0.08851	261.677	0.05008
							200.378	0.10661	219.477	0.08891	263.311	0.05051
							201.49	0.10677	220.746	0.0893	264.955	0.05094
							202.607	0.10693	222.021	0.08969	266.609	0.05138
							203.731	0.10709	223.304	0.09008	268.273	0.05181
							204.861	0.10724	224.595	0.09047	269.948	0.05225
							205.998	0.10739	225.893	0.09085	271.633	0.0527
							207.14	0.10753	227.198	0.09123	273.329	0.05314
							208.289	0.10767	228.511	0.09161	275.035	0.05359
							209.445	0.1078	229.832	0.09198	276.752	0.05404
							210.606	0.10793	231.16	0.09235	278.479	0.05449
							211.775	0.10806	232.496	0.09271	280.218	0.05494
							212.949	0.10817	233.839	0.09308	281.967	0.0554
							214.131	0.10829	235.19	0.09344	283.727	0.05585
							215.319	0.1084	236.55	0.09379	285.499	0.05631
							216.513	0.1085	237.917	0.09414	287.281	0.05678
							217.714	0.1086	239.291	0.09449	289.074	0.05724
							218.922	0.10869	240.674	0.09483	290.879	0.05771
							220.136	0.10878	242.065	0.09517	292.695	0.05817
							221.357	0.10887	243.464	0.09551	294.522	0.05864
							222.585	0.10894	244.871	0.09584	296.36	0.05911
							223.82	0.10902	246.286	0.09617	298.21	0.05958
							225.061	0.10909	247.709	0.09649	300.072	0.06006
							226.31	0.10915	249.141	0.09681	301.945	0.06053
							227.565	0.10921	250.58	0.09713	303.83	0.06101
							228.827	0.10926	252.029	0.09744	305.727	0.06149
							230.097	0.10931	253.485	0.09774	307.635	0.06197
							231.373	0.10936	254.95	0.09804	309.556	0.06245
							232.656	0.1094	256.423	0.09834	311.488	0.06293
							233.947	0.10943	257.905	0.09863	313.433	0.06341
							235.245	0.10946	259.395	0.09892	315.389	0.06389
							236.55	0.10948	260.894	0.09921	317.358	0.06438
							237.862	0.1095	262.402	0.09949	319.339	0.06486
							239.181	0.10951	263.918	0.09976	321.333	0.06535
							240.508	0.10952	265.444	0.10003	323.339	0.06583
							241.842	0.10952	266.978	0.10029	325.357	0.06632
							243.184	0.10952	268.52	0.10055	327.388	0.06681
							244.533	0.10952	270.072	0.10081	329.432	0.06729
							245.889	0.1095	271.633	0.10106	331.489	0.06778
							247.253	0.10949	273.203	0.1013	333.558	0.06827
							248.624	0.10946	274.781	0.10154	335.64	0.06876
							250.004	0.10944	276.369	0.10178	337.736	0.06924
							251.39	0.1094	277.966	0.10201	339.844	0.06973
							252.785	0.10937	279.573	0.10223	341.965	0.07022
							254.187	0.10932	281.188	0.10245	344.1	0.0707
							255.597	0.10928	282.813	0.10266	346.248	0.07119
							257.015	0.10922	284.448	0.10287	348.41	0.07167
							258.441	0.10917	286.091	0.10308	350.585	0.07216
							259.874	0.1091	287.745	0.10327	352.773	0.07264
							261.316	0.10904	289.407	0.10347	354.976	0.07313
							262.765	0.10896	291.08	0.10365	357.192	0.07361
							264.223	0.10889	292.762	0.10383	359.421	0.07409
							265.688	0.1088	294.454	0.10401	361.665	0.07457
							267.162	0.10872	296.155	0.10418	363.923	0.07505
							268.644	0.10862	297.867	0.10435	366.195	0.07552
							270.134	0.10852	299.588	0.1045	368.481	0.076
							271.633	0.10842	301.32	0.10466	370.781	0.07647
							273.14	0.10831	303.061	0.10481	373.096	0.07695
							274.655	0.1082	304.812	0.10495	375.425	0.07742
							276.178	0.10808	306.574	0.10508	377.768	0.07789
							277.71	0.10796	308.345	0.10521	380.127	0.07835
							279.251	0.10784	310.127	0.10534	382.5	0.07882
							280.8	0.1077	311.919	0.10546	384.887	0.07928
							282.357	0.10757	313.722	0.10557	387.29	0.07974
							283.924	0.10743	315.535	0.10568	389.708	0.0802
							285.499	0.10728	317.358	0.10578	392.14	0.08065
							287.082	0.10713	319.192	0.10587	394.588	0.08111
							288.675	0.10697	321.037	0.10596	397.052	0.08156
							290.276	0.10681	322.892	0.10605	399.53	0.082
							291.886	0.10665	324.758	0.10613	402.024	0.08245
							293.505	0.10648	326.635	0.1062	404.534	0.08289
							295.133	0.1063	328.522	0.10626	407.06	0.08333
							296.77	0.10612	330.421	0.10632	409.601	0.08376
							298.417	0.10594	332.33	0.10638	412.158	0.08419
							300.072	0.10575	334.251	0.10642	414.731	0.08462
							301.737	0.10556	336.182	0.10647	417.32	0.08505
							303.41	0.10536	338.125	0.1065	419.925	0.08547
							305.093	0.10516	340.079	0.10653	422.546	0.08588
							306.786	0.10495	342.044	0.10655	425.184	0.0863
							308.487	0.10474	344.021	0.10657	427.838	0.08671
							310.199	0.10453	346.009	0.10658	430.509	0.08711
							311.919	0.10431	348.009	0.10659	433.197	0.08751
							313.65	0.10408	350.02	0.10659	435.901	0.08791
							315.389	0.10385	352.042	0.10658	438.622	0.0883
							317.139	0.10362	354.077	0.10657	441.36	0.08869
							318.898	0.10338	356.123	0.10655	444.115	0.08907
							320.667	0.10314	358.181	0.10653	446.888	0.08945
							322.446	0.1029	360.251	0.10649	449.678	0.08983
							324.234	0.10265	362.333	0.10646	452.485	0.09019
							326.033	0.1024	364.426	0.10642	455.309	0.09056
							327.841	0.10214	366.532	0.10637	458.152	0.09092
							329.66	0.10188	368.651	0.10631	461.012	0.09127
							331.489	0.10161	370.781	0.10625	463.89	0.09162
							333.327	0.10134	372.924	0.10618	466.786	0.09196
							335.176	0.10107	375.079	0.10611	469.699	0.0923
							337.036	0.10079	377.246	0.10603	472.632	0.09263
							338.905	0.10051	379.426	0.10595	475.582	0.09296
							340.785	0.10022	381.619	0.10586	478.551	0.09328
							342.676	0.09994	383.824	0.10576	481.538	0.0936
							344.576	0.09964	386.042	0.10566	484.544	0.0939
							346.488	0.09935	388.273	0.10555	487.569	0.09421
							348.41	0.09905	390.517	0.10544	490.613	0.09451
							350.342	0.09874	392.774	0.10532	493.676	0.0948
							352.286	0.09844	395.043	0.10519	496.757	0.09508
							354.24	0.09813	397.326	0.10506	499.859	0.09536
							356.205	0.09781	399.622	0.10492	502.979	0.09563
							358.181	0.09749	401.932	0.10478	506.119	0.0959
							360.168	0.09717	404.255	0.10463	509.278	0.09616
							362.166	0.09685	406.591	0.10447	512.458	0.09641
							364.175	0.09652	408.94	0.10431	515.657	0.09666
							366.195	0.09619	411.304	0.10415	518.876	0.0969
							368.226	0.09586	413.68	0.10398	522.115	0.09713
							370.269	0.09552	416.071	0.1038	525.374	0.09736
							372.322	0.09518	418.475	0.10362	528.654	0.09758
							374.388	0.09483	420.894	0.10343	531.954	0.09779
							376.464	0.09449	423.326	0.10324	535.275	0.09799
							378.553	0.09414	425.772	0.10304	538.616	0.09819
							380.653	0.09379	428.233	0.10283	541.979	0.09838
							382.764	0.09343	430.708	0.10262	545.362	0.09857
							384.887	0.09307	433.197	0.10241	548.767	0.09874
							387.022	0.09271	435.7	0.10219	552.192	0.09891
							389.169	0.09235	438.218	0.10196	555.639	0.09908
							391.328	0.09198	440.75	0.10173	559.108	0.09923
							393.499	0.09161	443.297	0.1015	562.598	0.09938
							395.681	0.09124	445.859	0.10126	566.11	0.09952
							397.876	0.09086	448.435	0.10101	569.644	0.09965
							400.083	0.09049	451.027	0.10076	573.201	0.09977
							402.303	0.09011	453.633	0.1005	576.779	0.09989
							404.534	0.08972	456.255	0.10024	580.379	0.1
							406.778	0.08934	458.891	0.09998	584.002	0.1001
							409.035	0.08895	461.543	0.09971	587.648	0.1002
							411.304	0.08856	464.211	0.09943	591.317	0.10029
							413.585	0.08817	466.893	0.09915	595.008	0.10036
							415.879	0.08778	469.591	0.09887	598.722	0.10044
							418.186	0.08738	472.305	0.09858	602.46	0.1005
							420.506	0.08698	475.034	0.09829	606.221	0.10056
							422.838	0.08658	477.779	0.09799	610.005	0.1006
							425.184	0.08618	480.54	0.09768	613.813	0.10064
							427.542	0.08578	483.317	0.09738	617.645	0.10068
							429.914	0.08537	486.11	0.09707	621.501	0.1007
							432.299	0.08496	488.92	0.09675	625.381	0.10072
							434.697	0.08456	491.745	0.09643	629.285	0.10073
							437.108	0.08414	494.587	0.09611	633.213	0.10073
							439.533	0.08373	497.445	0.09578	637.166	0.10072
							441.971	0.08332	500.32	0.09544	641.143	0.10071
							444.423	0.0829	503.211	0.09511	645.146	0.10068
							446.888	0.08248	506.119	0.09477	649.173	0.10065
							449.367	0.08206	509.044	0.09442	653.226	0.10062
							451.859	0.08164	511.985	0.09407	657.304	0.10057
							454.366	0.08122	514.944	0.09372	661.407	0.10052
							456.886	0.08079	517.92	0.09337	665.536	0.10046
							459.421	0.08037	520.913	0.09301	669.69	0.10039
							461.969	0.07994	523.923	0.09264	673.871	0.10031
							464.532	0.07951	526.951	0.09228	678.078	0.10023
							467.108	0.07909	529.996	0.09191	682.311	0.10013
							469.699	0.07866	533.059	0.09153	686.57	0.10003
							472.305	0.07822	536.139	0.09116	690.856	0.09993
							474.925	0.07779	539.237	0.09078	695.169	0.09981
							477.559	0.07736	542.354	0.09039	699.509	0.09969
							480.208	0.07693	545.488	0.09001	703.875	0.09956
							482.872	0.07649	548.64	0.08962	708.269	0.09942
							485.551	0.07605	551.811	0.08923	712.691	0.09927
							488.244	0.07562	554.999	0.08883	717.14	0.09912
							490.952	0.07518	558.207	0.08843	721.617	0.09896
							493.676	0.07474	561.433	0.08803	726.121	0.09879
							496.414	0.0743	564.677	0.08763	730.654	0.09862
							499.168	0.07386	567.94	0.08722	735.216	0.09844
							501.937	0.07342	571.222	0.08681	739.805	0.09825
							504.721	0.07298	574.523	0.0864	744.424	0.09805
							507.521	0.07254	577.843	0.08598	749.071	0.09785
							510.336	0.0721	581.183	0.08557	753.747	0.09764
							513.167	0.07166	584.541	0.08515	758.452	0.09742
							516.013	0.07122	587.919	0.08473	763.187	0.0972
							518.876	0.07077	591.317	0.0843	767.951	0.09697
							521.754	0.07033	594.734	0.08388	772.745	0.09673
							524.648	0.06989	598.171	0.08345	777.569	0.09649
							527.558	0.06945	601.627	0.08302	782.423	0.09623
							530.485	0.069	605.104	0.08259	787.308	0.09598
							533.427	0.06856	608.601	0.08215	792.222	0.09571
							536.386	0.06812	612.118	0.08172	797.168	0.09544
							539.362	0.06767	615.655	0.08128	802.144	0.09516
							542.354	0.06723	619.213	0.08084	807.152	0.09488
							545.362	0.06679	622.791	0.0804	812.191	0.09459
							548.387	0.06634	626.39	0.07995	817.261	0.0943
							551.429	0.0659	630.01	0.07951	822.363	0.09399
							554.488	0.06546	633.651	0.07907	827.496	0.09369
							557.564	0.06501	637.313	0.07862	832.662	0.09337
							560.657	0.06457	640.996	0.07817	837.86	0.09305
							563.767	0.06413	644.7	0.07772	843.09	0.09273
							566.894	0.06369	648.426	0.07727	848.353	0.0924
							570.038	0.06325	652.173	0.07682	853.649	0.09206
							573.201	0.06281	655.942	0.07636	858.978	0.09172
							576.38	0.06237	659.732	0.07591	864.341	0.09137
							579.577	0.06193	663.545	0.07546	869.736	0.09102
							582.792	0.06149	667.379	0.075	875.166	0.09066
							586.025	0.06105	671.236	0.07454	880.629	0.0903
							589.276	0.06061	675.115	0.07409	886.127	0.08993
							592.545	0.06018	679.016	0.07363	891.658	0.08956
							595.831	0.05974	682.94	0.07317	897.225	0.08918
							599.137	0.05931	686.887	0.07271	902.826	0.0888
							602.46	0.05887	690.856	0.07225	908.462	0.08842
							605.802	0.05844	694.849	0.07179	914.133	0.08803
							609.162	0.058	698.864	0.07133	919.839	0.08763
							612.541	0.05757	702.903	0.07087	925.582	0.08723
							615.939	0.05714	706.965	0.07041	931.36	0.08683
							619.356	0.05671	711.05	0.06995	937.174	0.08642
							622.791	0.05628	715.159	0.06949	943.024	0.08601
							626.246	0.05585	719.292	0.06902	948.911	0.08559
							629.72	0.05543	723.449	0.06856	954.835	0.08517
							633.213	0.055	727.629	0.0681	960.795	0.08475
							636.725	0.05458	731.834	0.06764	966.793	0.08432
							640.257	0.05415	736.063	0.06718	972.829	0.08389
							643.809	0.05373	740.317	0.06672	978.902	0.08346
							647.38	0.05331	744.595	0.06626	985.012	0.08302
							650.971	0.05289	748.898	0.0658	991.161	0.08258
							654.582	0.05247	753.226	0.06534	997.349	0.08214
							658.213	0.05205	757.579	0.06488	1003.57	0.08169
							661.864	0.05164	761.957	0.06442	1009.84	0.08124
							665.536	0.05122	766.36	0.06396	1016.14	0.08079
							669.228	0.05081	770.788	0.0635	1022.49	0.08033
							672.94	0.0504	775.243	0.06305	1028.87	0.07988
							676.673	0.04999	779.723	0.06259	1035.29	0.07942
							680.426	0.04958	784.229	0.06213	1041.76	0.07895
							684.201	0.04917	788.761	0.06168	1048.26	0.07849
							687.996	0.04876	793.319	0.06123	1054.8	0.07802
							691.812	0.04836	797.903	0.06077	1061.39	0.07756
							695.65	0.04796	802.514	0.06032	1068.01	0.07709
							699.509	0.04756	807.152	0.05987	1074.68	0.07661
							703.389	0.04716	811.816	0.05942	1081.39	0.07614
							707.291	0.04676	816.508	0.05897	1088.14	0.07566
							711.214	0.04636	821.226	0.05852	1094.93	0.07519
							715.159	0.04597	825.972	0.05808	1101.77	0.07471
							719.126	0.04558	830.745	0.05763	1108.65	0.07423
							723.115	0.04518	835.546	0.05719	1115.57	0.07375
							727.126	0.0448	840.374	0.05674	1122.53	0.07327
							731.16	0.04441	845.231	0.0563	1129.54	0.07279
							735.216	0.04402	850.115	0.05586	1136.59	0.0723
							739.294	0.04364	855.028	0.05542	1143.69	0.07182
							743.395	0.04326	859.969	0.05499	1150.82	0.07133
							747.518	0.04288	864.939	0.05455	1158.01	0.07085
							751.665	0.0425	869.937	0.05412	1165.24	0.07036
							755.834	0.04212	874.964	0.05368	1172.51	0.06987
							760.027	0.04175	880.02	0.05325	1179.83	0.06939
							764.243	0.04138	885.106	0.05282	1187.2	0.0689
							768.482	0.04101	890.221	0.0524	1194.61	0.06841
							772.745	0.04064	895.365	0.05197	1202.07	0.06792
							777.032	0.04027	900.539	0.05155	1209.57	0.06744
							781.342	0.03991	905.744	0.05113	1217.12	0.06695
							785.676	0.03954	910.978	0.05071	1224.72	0.06646
							790.034	0.03918	916.242	0.05029	1232.36	0.06598
							794.417	0.03882	921.537	0.04987	1240.06	0.06549
							798.823	0.03847	926.862	0.04946	1247.8	0.06501
							803.254	0.03811	932.219	0.04905	1255.59	0.06452
							807.71	0.03776	937.606	0.04863	1263.43	0.06404
							812.191	0.03741	943.024	0.04823	1271.31	0.06355
							816.696	0.03706	948.474	0.04782	1279.25	0.06307
							821.226	0.03672	953.955	0.04742	1287.24	0.06259
							825.781	0.03637	959.468	0.04701	1295.27	0.06211
							830.362	0.03603	965.012	0.04662	1303.36	0.06163
							834.968	0.03569	970.589	0.04622	1311.49	0.06115
							839.6	0.03536	976.198	0.04582	1319.68	0.06067
							844.257	0.03502	981.839	0.04543	1327.92	0.0602
							848.94	0.03469	987.513	0.04504	1336.21	0.05972
							853.649	0.03436	993.22	0.04465	1344.55	0.05925
							858.385	0.03403	998.959	0.04426	1352.94	0.05878
							863.146	0.0337	1004.73	0.04388	1361.39	0.05831
							867.934	0.03338	1010.54	0.0435	1369.89	0.05784
							872.749	0.03306	1016.38	0.04312	1378.44	0.05738
							877.59	0.03274	1022.25	0.04274	1387.04	0.05691
							882.458	0.03242	1028.16	0.04237	1395.7	0.05645
							887.353	0.0321	1034.1	0.042	1404.42	0.05599
							892.275	0.03179	1040.08	0.04163	1413.18	0.05553
							897.225	0.03148	1046.09	0.04126	1422.01	0.05507
							902.202	0.03117	1052.13	0.0409	1430.88	0.05462
							907.206	0.03086	1058.21	0.04053	1439.81	0.05417
							912.238	0.03056	1064.33	0.04017	1448.8	0.05372
							917.299	0.03026	1070.48	0.03982	1457.85	0.05327
							922.387	0.02996	1076.66	0.03946	1466.95	0.05283
							927.504	0.02966	1082.89	0.03911	1476.11	0.05238
							932.648	0.02937	1089.14	0.03876	1485.32	0.05194
							937.822	0.02907	1095.44	0.03842	1494.59	0.05151
							943.024	0.02878	1101.77	0.03807	1503.92	0.05107
							948.255	0.0285	1108.14	0.03773	1513.31	0.05064
							953.515	0.02821	1114.54	0.03739	1522.76	0.05021
							958.804	0.02793	1120.98	0.03706	1532.26	0.04978
							964.123	0.02764	1127.46	0.03672	1541.83	0.04936
							969.471	0.02736	1133.97	0.03639	1551.45	0.04894
							974.849	0.02709	1140.53	0.03606	1561.14	0.04852
							980.256	0.02681	1147.12	0.03574	1570.89	0.0481
							985.694	0.02654	1153.75	0.03541	1580.69	0.04769
							991.161	0.02627	1160.41	0.03509	1590.56	0.04728
							996.659	0.026	1167.12	0.03478	1600.49	0.04687
							1002.19	0.02574	1173.86	0.03446	1610.48	0.04647
							1007.75	0.02547	1180.65	0.03415	1620.53	0.04607
							1013.34	0.02521	1187.47	0.03384	1630.65	0.04567
							1018.96	0.02495	1194.33	0.03353	1640.83	0.04528
							1024.61	0.0247	1201.23	0.03323	1651.07	0.04489
							1030.29	0.02444	1208.18	0.03293	1661.38	0.0445
							1036.01	0.02419	1215.16	0.03263	1671.75	0.04411
							1041.76	0.02394	1222.18	0.03233	1682.19	0.04373
							1047.53	0.02369	1229.24	0.03204	1692.69	0.04335
							1053.35	0.02345	1236.35	0.03175	1703.25	0.04298
							1059.19	0.02321	1243.49	0.03146	1713.89	0.04261
							1065.06	0.02296	1250.68	0.03118	1724.59	0.04224
							1070.97	0.02273	1257.91	0.03089	1735.35	0.04187
							1076.91	0.02249	1265.17	0.03061	1746.19	0.04151
							1082.89	0.02226	1272.49	0.03034	1757.09	0.04115
							1088.89	0.02202	1279.84	0.03006	1768.05	0.0408
							1094.93	0.02179	1287.24	0.02979	1779.09	0.04045
							1101.01	0.02157	1294.67	0.02952	1790.2	0.0401
							1107.11	0.02134	1302.16	0.02926	1801.37	0.03975
							1113.26	0.02112	1309.68	0.02899	1812.62	0.03941
							1119.43	0.0209	1317.25	0.02873	1823.93	0.03908
							1125.64	0.02068	1324.86	0.02847	1835.32	0.03874
							1131.88	0.02046	1332.52	0.02822	1846.78	0.03841
							1138.16	0.02025	1340.22	0.02796	1858.31	0.03808
							1144.48	0.02003	1347.96	0.02771	1869.91	0.03776
							1150.82	0.01982	1355.75	0.02746	1881.58	0.03744
							1157.21	0.01961	1363.59	0.02722	1893.33	0.03712
							1163.63	0.01941	1371.47	0.02698	1905.15	0.03681
							1170.08	0.0192	1379.39	0.02674	1917.04	0.0365
							1176.57	0.019	1387.36	0.0265	1929.01	0.03619
							1183.1	0.0188	1395.38	0.02627	1941.05	0.03589
							1189.66	0.0186	1403.45	0.02603	1953.17	0.03559
							1196.26	0.01841	1411.56	0.0258	1965.36	0.0353
							1202.9	0.01821	1419.71	0.02558	1977.63	0.035
							1209.57	0.01802	1427.92	0.02535	1989.97	0.03471
							1216.28	0.01783	1436.17	0.02513	2002.4	0.03443
							1223.03	0.01764	1444.47	0.02491	2014.9	0.03415
							1229.81	0.01746	1452.82	0.02469	2027.47	0.03387
							1236.63	0.01728	1461.21	0.02448	2040.13	0.03359
							1243.49	0.01709	1469.66	0.02427	2052.87	0.03332
							1250.39	0.01691	1478.15	0.02406	2065.68	0.03305
							1257.33	0.01674	1486.69	0.02385	2078.58	0.03279
							1264.3	0.01656	1495.28	0.02365	2091.55	0.03253
							1271.31	0.01639	1503.92	0.02344	2104.61	0.03227
							1278.37	0.01621	1512.61	0.02324	2117.75	0.03202
							1285.46	0.01604	1521.35	0.02305	2130.97	0.03177
							1292.59	0.01588	1530.15	0.02285	2144.27	0.03152
							1299.76	0.01571	1538.99	0.02266	2157.66	0.03127
							1306.97	0.01555	1547.88	0.02247	2171.13	0.03103
							1314.22	0.01538	1556.83	0.02228	2184.68	0.03079
							1321.51	0.01522	1565.82	0.0221	2198.32	0.03056
							1328.84	0.01506	1574.87	0.02191	2212.04	0.03033
							1336.21	0.01491	1583.97	0.02173	2225.85	0.0301
							1343.62	0.01475	1593.13	0.02155	2239.74	0.02988
							1351.07	0.0146	1602.33	0.02138	2253.73	0.02965
							1358.57	0.01445	1611.59	0.0212	2267.8	0.02944
							1366.1	0.0143	1620.91	0.02103	2281.95	0.02922
							1373.68	0.01415	1630.27	0.02086	2296.2	0.02901
							1381.3	0.014	1639.69	0.0207	2310.53	0.0288
							1388.96	0.01386	1649.17	0.02053	2324.96	0.02859
							1396.67	0.01372	1658.7	0.02037	2339.47	0.02839
							1404.42	0.01358	1668.29	0.02021	2354.07	0.02819
							1412.21	0.01344	1677.93	0.02005	2368.77	0.028
							1420.04	0.0133	1687.62	0.01989	2383.56	0.0278
							1427.92	0.01316	1697.38	0.01974	2398.44	0.02761
							1435.84	0.01303	1707.18	0.01959	2413.41	0.02742
							1443.8	0.0129	1717.05	0.01944	2428.47	0.02724
							1451.81	0.01277	1726.97	0.01929	2443.63	0.02706
							1459.86	0.01264	1736.95	0.01914	2458.89	0.02688
							1467.96	0.01251	1746.99	0.019	2474.24	0.0267
							1476.11	0.01238	1757.09	0.01886	2489.69	0.02653
							1484.29	0.01226	1767.24	0.01872	2505.23	0.02636
							1492.53	0.01214	1777.45	0.01858	2520.87	0.02619
							1500.81	0.01202	1787.72	0.01844	2536.6	0.02603
							1509.13	0.0119	1798.06	0.01831	2552.44	0.02586
							1517.5	0.01178	1808.45	0.01818	2568.37	0.02571
							1525.92	0.01166	1818.9	0.01805	2584.41	0.02555
							1534.38	0.01155	1829.41	0.01792	2600.54	0.02539
							1542.9	0.01143	1839.98	0.01779	2616.77	0.02524
							1551.45	0.01132	1850.61	0.01767	2633.11	0.02509
							1560.06	0.01121	1861.31	0.01754	2649.55	0.02495
							1568.71	0.0111	1872.06	0.01742	2666.09	0.02481
							1577.42	0.01099	1882.88	0.0173	2682.73	0.02466
							1586.17	0.01089	1893.76	0.01719	2699.48	0.02453
							1594.96	0.01078	1904.71	0.01707	2716.33	0.02439
							1603.81	0.01068	1915.71	0.01696	2733.29	0.02426
							1612.71	0.01058	1926.78	0.01685	2750.35	0.02412
							1621.65	0.01048	1937.92	0.01673	2767.52	0.024
							1630.65	0.01038	1949.12	0.01663	2784.79	0.02387
							1639.69	0.01028	1960.38	0.01652	2802.18	0.02374
							1648.79	0.01018	1971.71	0.01641	2819.67	0.02362
							1657.94	0.01009	1983.1	0.01631	2837.27	0.0235
							1667.13	0.00999	1994.56	0.01621	2854.99	0.02339
							1676.38	0.0099	2006.09	0.01611	2872.81	0.02327
							1685.68	0.00981	2017.68	0.01601	2890.74	0.02316
							1695.03	0.00972	2029.34	0.01591	2908.79	0.02305
							1704.43	0.00963	2041.07	0.01582	2926.95	0.02294
							1713.89	0.00954	2052.87	0.01572	2945.22	0.02283
							1723.39	0.00946	2064.73	0.01563	2963.6	0.02273
							1732.95	0.00937	2076.66	0.01554	2982.1	0.02262
							1742.57	0.00929	2088.66	0.01545	3000.72	0.02252
							1752.23	0.00921	2100.73	0.01536	3019.45	0.02242
							1761.95	0.00913	2112.87	0.01527	3038.3	0.02233
							1771.73	0.00905	2125.08	0.01519	3057.27	0.02223
							1781.55	0.00897	2137.36	0.0151	3076.35	0.02214
							1791.44	0.00889	2149.71	0.01502	3095.56	0.02205
							1801.37	0.00881	2162.14	0.01494	3114.88	0.02196
							1811.37	0.00874	2174.63	0.01486	3134.33	0.02187
							1821.41	0.00866	2187.2	0.01478	3153.89	0.02179
							1831.52	0.00859	2199.84	0.0147	3173.58	0.0217
							1841.68	0.00852	2212.55	0.01463	3193.39	0.02162
							1851.89	0.00845	2225.34	0.01455	3213.33	0.02154
							1862.17	0.00838	2238.2	0.01448	3233.39	0.02146
							1872.5	0.00831	2251.13	0.01441	3253.57	0.02138
							1882.88	0.00824	2264.14	0.01434	3273.88	0.02131
							1893.33	0.00817	2277.22	0.01427	3294.32	0.02123
							1903.83	0.00811	2290.38	0.0142	3314.89	0.02116
							1914.39	0.00804	2303.62	0.01413	3335.58	0.02109
							1925.01	0.00798	2316.93	0.01406	3356.4	0.02102
							1935.69	0.00791	2330.32	0.014	3377.36	0.02095
							1946.42	0.00785	2343.79	0.01394	3398.44	0.02089
							1957.22	0.00779	2357.33	0.01387	3419.65	0.02082
							1968.08	0.00773	2370.95	0.01381	3441	0.02076
							1979	0.00767	2384.66	0.01375	3462.48	0.0207
							1989.97	0.00761	2398.44	0.01369	3484.1	0.02064
							2001.01	0.00756	2412.3	0.01363	3505.85	0.02058
							2012.11	0.0075	2426.24	0.01358	3527.73	0.02052
							2023.27	0.00744	2440.26	0.01352	3549.76	0.02046
							2034.5	0.00739	2454.36	0.01347	3571.92	0.02041
							2045.78	0.00733	2468.54	0.01341	3594.21	0.02035
							2057.13	0.00728	2482.81	0.01336	3616.65	0.0203
							2068.54	0.00723	2497.16	0.01331	3639.23	0.02025
							2080.01	0.00718	2511.59	0.01326	3661.95	0.0202
							2091.55	0.00713	2526.1	0.0132	3684.81	0.02015
							2103.15	0.00708	2540.7	0.01316	3707.81	0.0201
							2114.82	0.00703	2555.38	0.01311	3730.96	0.02005
							2126.55	0.00698	2570.15	0.01306	3754.25	0.02
							2138.35	0.00693	2585	0.01301	3777.68	0.01996
							2150.21	0.00689	2599.94	0.01297	3801.27	0.01992
							2162.14	0.00684	2614.96	0.01292	3825	0.01987
							2174.13	0.0068	2630.08	0.01288	3848.87	0.01983
							2186.19	0.00675	2645.27	0.01284	3872.9	0.01979
							2198.32	0.00671	2660.56	0.01279	3897.08	0.01975
							2210.51	0.00667	2675.94	0.01275	3921.41	0.01971
							2222.77	0.00663	2691.4	0.01271	3945.88	0.01967
							2235.1	0.00658	2706.95	0.01267	3970.52	0.01964
							2247.5	0.00654	2722.6	0.01263	3995.3	0.0196
							2259.97	0.0065	2738.33	0.01259	4020.24	0.01957
							2272.5	0.00646	2754.15	0.01256	4045.34	0.01953
							2285.11	0.00643	2770.07	0.01252	4070.6	0.0195
							2297.79	0.00639	2786.08	0.01248	4096.01	0.01946
							2310.53	0.00635	2802.18	0.01245	4121.58	0.01943
							2323.35	0.00631	2818.37	0.01241	4147.31	0.0194
							2336.24	0.00628	2834.66	0.01238	4173.2	0.01937
							2349.2	0.00624	2851.04	0.01235	4199.25	0.01934
							2362.23	0.00621	2867.52	0.01231	4225.46	0.01931
							2375.33	0.00617	2884.09	0.01228	4251.84	0.01928
							2388.51	0.00614	2900.75	0.01225	4278.38	0.01926
							2401.76	0.00611	2917.52	0.01222	4305.09	0.01923
							2415.08	0.00607	2934.38	0.01219	4331.97	0.0192
							2428.47	0.00604	2951.33	0.01216	4359.01	0.01918
							2441.95	0.00601	2968.39	0.01213	4386.22	0.01915
							2455.49	0.00598	2985.54	0.0121	4413.6	0.01913
							2469.11	0.00595	3002.8	0.01207	4441.15	0.01911
							2482.81	0.00592	3020.15	0.01205	4468.88	0.01908
							2496.58	0.00589	3037.6	0.01202	4496.78	0.01906
							2510.43	0.00586	3055.16	0.01199	4524.85	0.01904
							2524.35	0.00584	3072.81	0.01197	4553.09	0.01902
							2538.36	0.00581	3090.57	0.01194	4581.52	0.019
							2552.44	0.00578	3108.43	0.01192	4610.12	0.01898
							2566.6	0.00575	3126.39	0.0119	4638.9	0.01896
							2580.83	0.00573	3144.46	0.01187	4667.86	0.01894
							2595.15	0.0057	3162.63	0.01185	4696.99	0.01892
							2609.55	0.00568	3180.91	0.01183	4726.32	0.0189
							2624.02	0.00565	3199.29	0.01181	4755.82	0.01889
							2638.58	0.00563	3217.78	0.01178	4785.51	0.01887
							2653.21	0.0056	3236.37	0.01176	4815.38	0.01885
							2667.93	0.00558	3255.07	0.01174	4845.44	0.01884
							2682.73	0.00556	3273.88	0.01172	4875.69	0.01882
							2697.61	0.00554	3292.8	0.0117	4906.13	0.01881
							2712.57	0.00551	3311.83	0.01168	4936.76	0.01879
							2727.62	0.00549	3330.97	0.01166	4967.57	0.01878
							2742.75	0.00547	3350.22	0.01165	4998.59	0.01876
							2757.97	0.00545	3369.58	0.01163	5029.79	0.01875
							2773.26	0.00543	3389.05	0.01161	5061.19	0.01874
							2788.65	0.00541	3408.64	0.01159	5092.78	0.01873
							2804.12	0.00539	3428.34	0.01158	5124.58	0.01871
							2819.67	0.00537	3448.15	0.01156	5156.57	0.0187
							2835.31	0.00535	3468.07	0.01154	5188.76	0.01869
							2851.04	0.00533	3488.12	0.01153	5221.15	0.01868
							2866.85	0.00531	3508.27	0.01151	5253.74	0.01867
							2882.76	0.0053	3528.55	0.0115	5286.54	0.01866
							2898.75	0.00528	3548.94	0.01148	5319.54	0.01865
							2914.83	0.00526	3569.45	0.01147	5352.75	0.01864
							2931	0.00524	3590.07	0.01145	5386.16	0.01863
							2947.25	0.00523	3610.82	0.01144	5419.79	0.01862
							2963.6	0.00521	3631.69	0.01143	5453.62	0.01861
							2980.04	0.0052	3652.67	0.01141	5487.67	0.0186
							2996.57	0.00518	3673.78	0.0114	5521.92	0.01859
							3013.2	0.00517	3695.01	0.01139	5556.39	0.01858
							3029.91	0.00515	3716.37	0.01138	5591.08	0.01857
							3046.72	0.00514	3737.84	0.01137	5625.98	0.01857
							3063.62	0.00512	3759.44	0.01135	5661.1	0.01856
							3080.61	0.00511	3781.17	0.01134	5696.44	0.01855
							3097.7	0.00509	3803.02	0.01133	5732.01	0.01854
							3114.88	0.00508	3825	0.01132	5767.79	0.01854
							3132.16	0.00507	3847.1	0.01131	5803.79	0.01853
							3149.54	0.00505	3869.33	0.0113	5840.02	0.01852
							3167.01	0.00504	3891.69	0.01129	5876.48	0.01852
							3184.57	0.00503	3914.18	0.01128	5913.17	0.01851
							3202.24	0.00502	3936.8	0.01127	5950.08	0.0185
							3220	0.005	3959.55	0.01126	5987.22	0.0185
							3237.86	0.00499	3982.43	0.01125	6024.6	0.01849
							3255.82	0.00498	4005.45	0.01124	6062.21	0.01849
							3273.88	0.00497	4028.59	0.01123	6100.05	0.01848
							3292.04	0.00496	4051.87	0.01123	6138.13	0.01848
							3310.31	0.00495	4075.29	0.01122	6176.45	0.01847
							3328.67	0.00494	4098.84	0.01121	6215.01	0.01847
							3347.13	0.00493	4122.53	0.0112	6253.81	0.01846
							3365.7	0.00492	4146.35	0.01119	6292.85	0.01846
							3384.37	0.00491	4170.31	0.01119	6332.13	0.01845
							3403.14	0.0049	4194.41	0.01118	6371.66	0.01845
							3422.02	0.00489	4218.65	0.01117	6411.43	0.01845
							3441	0.00488	4243.03	0.01116	6451.46	0.01844
							3460.09	0.00487	4267.55	0.01116	6491.73	0.01844
							3479.28	0.00486	4292.21	0.01115	6532.26	0.01843
							3498.58	0.00485	4317.01	0.01114	6573.04	0.01843
							3517.99	0.00484	4341.96	0.01114	6614.07	0.01843
							3537.5	0.00483	4367.05	0.01113	6655.36	0.01842
							3557.13	0.00483	4392.29	0.01113	6696.9	0.01842
							3576.86	0.00482	4417.67	0.01112	6738.71	0.01842
							3596.7	0.00481	4443.2	0.01111	6780.78	0.01841
							3616.65	0.0048	4468.88	0.01111	6823.11	0.01841
							3636.71	0.00479	4494.7	0.0111	6865.7	0.01841
							3656.89	0.00479	4520.68	0.0111	6908.56	0.01841
							3677.17	0.00478	4546.8	0.01109	6951.69	0.0184
							3697.57	0.00477	4573.08	0.01109	6995.09	0.0184
							3718.08	0.00477	4599.5	0.01108	7038.75	0.0184
							3738.7	0.00476	4626.08	0.01108	7082.69	0.0184
							3759.44	0.00475	4652.82	0.01107	7126.91	0.01839
							3780.3	0.00475	4679.71	0.01107	7171.4	0.01839
							3801.27	0.00474	4706.75	0.01106	7216.17	0.01839
							3822.35	0.00473	4733.95	0.01106	7261.21	0.01839
							3843.55	0.00473	4761.3	0.01106	7306.54	0.01839
							3864.87	0.00472	4788.82	0.01105	7352.16	0.01838
							3886.31	0.00472	4816.49	0.01105	7398.05	0.01838
							3907.87	0.00471	4844.33	0.01104	7444.24	0.01838
							3929.55	0.0047	4872.32	0.01104	7490.71	0.01838
							3951.35	0.0047	4900.48	0.01104	7537.47	0.01838
							3973.26	0.00469	4928.8	0.01103	7584.52	0.01837
							3995.3	0.00469	4957.28	0.01103	7631.87	0.01837
							4017.47	0.00468	4985.93	0.01103	7679.51	0.01837
							4039.75	0.00468	5014.74	0.01102	7727.45	0.01837
							4062.16	0.00467	5043.72	0.01102	7775.69	0.01837
							4084.69	0.00467	5072.87	0.01102	7824.23	0.01837
							4107.35	0.00466	5102.18	0.01101	7873.08	0.01837
							4130.13	0.00466	5131.67	0.01101	7922.22	0.01836
							4153.04	0.00466	5161.32	0.01101	7971.68	0.01836
							4176.08	0.00465	5191.15	0.01101	8021.44	0.01836
							4199.25	0.00465	5221.15	0.011	8071.52	0.01836
							4222.54	0.00464	5251.32	0.011	8121.91	0.01836
							4245.96	0.00464	5281.67	0.011	8172.61	0.01836
							4269.52	0.00463	5312.19	0.011	8223.63	0.01836
							4293.2	0.00463	5342.89	0.01099	8274.96	0.01836
							4317.01	0.00463	5373.76	0.01099	8326.62	0.01836
							4340.96	0.00462	5404.82	0.01099	8378.6	0.01836
							4365.04	0.00462	5436.05	0.01099	8430.9	0.01835
							4389.25	0.00462	5467.47	0.01098	8483.53	0.01835
							4413.6	0.00461	5499.06	0.01098	8536.49	0.01835
							4438.08	0.00461	5530.84	0.01098	8589.78	0.01835
							4462.7	0.00461	5562.8	0.01098	8643.41	0.01835
							4487.46	0.0046	5594.95	0.01098	8697.36	0.01835
							4512.35	0.0046	5627.28	0.01097	8751.66	0.01835
							4537.38	0.0046	5659.8	0.01097	8806.29	0.01835
							4562.55	0.00459	5692.51	0.01097	8861.27	0.01835
							4587.86	0.00459	5725.4	0.01097	8916.58	0.01835
							4613.31	0.00459	5758.49	0.01097	8972.25	0.01835
							4638.9	0.00459	5791.77	0.01097	9028.26	0.01835
							4664.63	0.00458	5825.24	0.01096	9084.62	0.01835
							4690.5	0.00458	5858.9	0.01096	9141.33	0.01835
							4716.52	0.00458	5892.76	0.01096	9198.39	0.01835
							4742.69	0.00457	5926.81	0.01096	9255.82	0.01834
							4768.99	0.00457	5961.06	0.01096	9313.6	0.01834
							4795.45	0.00457	5995.51	0.01096	9371.74	0.01834
							4822.05	0.00457	6030.16	0.01096	9430.24	0.01834
							4848.8	0.00457	6065	0.01095	9489.11	0.01834
							4875.69	0.00456	6100.05	0.01095	9548.35	0.01834
							4902.74	0.00456	6135.3	0.01095	9607.95	0.01834
							4929.93	0.00456	6170.76	0.01095	9667.93	0.01834
							4957.28	0.00456	6206.42	0.01095	9728.29	0.01834
							4984.78	0.00455	6242.29	0.01095	9789.02	0.01834
							5012.43	0.00455	6278.36	0.01095	9850.12	0.01834
							5040.23	0.00455	6314.64	0.01095	9911.61	0.01834
							5068.19	0.00455	6351.13	0.01094	9973.49	0.01834
							5096.31	0.00455	6387.83	0.01094	10035.7	0.01834
							5124.58	0.00455	6424.75	0.01094	10098.4	0.01834
							5153	0.00454	6461.88	0.01094	10161.4	0.01834
							5181.59	0.00454	6499.22	0.01094	10224.9	0.01834
							5210.33	0.00454	6536.78	0.01094	10288.7	0.01834
							5239.23	0.00454	6574.55	0.01094	10352.9	0.01834
							5268.29	0.00454	6612.54	0.01094	10417.6	0.01834
							5297.52	0.00454	6650.76	0.01094	10482.6	0.01834
							5326.9	0.00453	6689.19	0.01094	10548	0.01834
							5356.45	0.00453	6727.85	0.01094	10613.9	0.01834
							5386.16	0.00453	6766.73	0.01094	10680.1	0.01834
							5416.04	0.00453	6805.83	0.01093	10746.8	0.01834
							5446.08	0.00453	6845.16	0.01093	10813.9	0.01834
							5476.29	0.00453	6884.72	0.01093	10881.4	0.01834
							5506.67	0.00453	6924.5	0.01093	10949.3	0.01834
							5537.22	0.00452	6964.52	0.01093	11017.7	0.01834
							5567.93	0.00452	7004.77	0.01093	11086.5	0.01834
							5598.82	0.00452	7045.25	0.01093	11155.7	0.01834
							5629.88	0.00452	7085.96	0.01093	11225.3	0.01834
							5661.1	0.00452	7126.91	0.01093	11295.4	0.01834

## Sheet: Figure 3a
Column1	Column2	Column3	Column4
x	y	z	Temperature (degC)
-3.552713678800501E-18	-0.023830456098281105	-1.7763568394002505E-18	38.78032734711127
-3.552713678800501E-18	-0.025	-0.0011695439017188943	37.141837106174364
5.421010862427522E-20	-0.025	-1.7763568394002505E-18	35.50871518539523
3.552713678800501E-18	0.025	-0.0011695439017188934	36.92722327180928
3.552713678800501E-18	0.02383045609828111	-1.7763568394002505E-18	38.69037807628274
-5.421010862427522E-20	0.025	-1.7763568394002505E-18	35.40667829975703
6.776263578034403E-21	-0.013095894463965148	-4.081078698161677E-5	203.13562831684777
1.3552527156068805E-20	-0.013100014246076893	-1.7763568394002505E-18	202.94446799989274
-3.3881317890172014E-20	-0.013058675176517744	-1.7763568394002505E-18	204.8183092792109
-5.421010862427522E-20	-0.012841727051816774	-1.672225129823593E-4	214.6284170159708
-2.710505431213761E-20	-0.012719717332535003	-1.7763568394002505E-18	220.13417805965796
-6.03510974918689E-21	-0.012715391786856987	-5.051882164689564E-4	220.34887395341772
0	-0.013088161531434193	-2.4567406723609314E-4	203.43526540153337
6.776263578034403E-21	-0.013045053625647396	-4.927077900368952E-4	205.3449496137001
6.776263578034403E-21	-0.013124678239933097	-2.2903188996126082E-5	201.8353383102461
0	-0.01318519004064445	-1.7763568394002505E-18	199.1466971284197
0	-0.013100058850795182	-5.068847180923595E-4	202.8510063696333
0	-0.013485807925877922	-1.503408147645042E-4	185.67692742781162
0	-0.013640227576977727	-1.7763568394002505E-18	178.8057396307366
0	-0.024492049699086457	-0.012444143562664451	12.481708181365505
0	-0.025	-0.012768696195237112	11.409468941989564
2.710505431213761E-20	-0.025	-0.012503456578931357	12.638505195258782
0	-0.02499909092412666	-0.012768335807144567	11.41036637180956
2.710505431213761E-20	-0.02433644880128745	-0.012434530642312631	12.403938013955125
0	-0.025	-0.012768802334715241	11.408969525947233
0	-0.024999888913769253	-0.012768750091436203	11.4091187958341
2.6469779601696886E-23	-0.024999769176831384	-0.01276880213586934	11.40880476959586
-1.3552527156068805E-20	-0.025	-0.012021352475491447	14.546040045066041
-6.776263578034403E-21	-0.025	-0.011967223261039928	14.760879139685906
-3.3881317890172014E-21	-0.024910104888114407	-0.011983377653668527	14.625628623009023
0	-0.013881029117296908	-3.5834531250208686E-4	168.09394904365098
-2.710505431213761E-20	-0.013644093025508742	-3.6921439859752736E-4	178.2109122481862
0	-0.013717789127644105	-6.439714563847166E-4	174.55003127785292
0	-0.013650394491126325	-1.4525635802855642E-4	178.30692925081766
0	-0.014002237612236595	-1.3890147514248482E-4	163.2675645074458
2.710505431213761E-20	-0.013988154415633645	-1.7763568394002505E-18	163.9309992318592
1.4907779871675686E-19	-0.015818935128899203	-1.7763568394002505E-18	102.36698948121564
-2.710505431213761E-20	-0.01570781496079264	-1.7763568394002505E-18	105.4142334928884
0	-0.01569604179933611	-1.2641246930009405E-4	105.16951388693955
6.776263578034403E-21	-0.015325502320969447	-1.7763568394002505E-18	116.24875401848901
0	-0.024824509311113296	-0.012353043063934099	13.098566067009948
0	-0.024567569901694803	-0.012099438994807196	13.898992485333192
6.776263578034403E-21	-0.025	-0.011855254695920749	15.139637873546594
-2.710505431213761E-20	-0.025	-0.011331563605386204	16.908588092185
0	-0.024572467954405056	-0.011448320020147085	16.290058794817288
1.6940658945086007E-21	-0.024731059624756774	-0.011656629285480318	15.669566594274684
-3.3881317890172014E-21	-0.024549477792287826	-0.011493442814081736	16.110189024676547
0	-0.02457013525403029	-0.01140896448486083	16.414044462255788
-2.710505431213761E-20	-0.025	-0.011095768423608971	17.659502085634138
-5.44680785077128E-20	-4.447656136090472E-4	-0.005	229.9999807431148
-1.6940658945086007E-21	-4.2972334644315473E-4	-0.005037756225420311	229.92280294183587
0	-4.415492874290658E-4	-0.005035508591058353	229.92739762875104
-4.712881005305615E-20	-3.848359387038702E-4	-0.005	229.9999749660492
-1.6940658945086007E-21	-4.008456074538877E-4	-0.005041484455694122	229.9635998610924
-3.9789541598399505E-20	-3.249062637986932E-4	-0.005	229.9999749660492
0	-3.596768947049418E-4	-0.005028034796826928	229.994429066383
-1.6940658945086007E-21	-3.663434691777426E-4	-0.005040276362876484	229.9870613340281
0	-3.923212036933807E-4	-0.005052339359159356	229.95860346236645
0	-4.308526493900465E-4	-0.005049335644522517	229.90401547252887
-6.12323529746706E-20	-4.999999999974346E-4	-0.0049999999999976045	229.99997554823406
0	-4.8055116047970327E-4	-0.0050443262547171545	229.7496042967777
0	-4.88620628895407E-4	-0.005051866304347346	229.6889263071565
0	-0.014888601546801978	-1.7763568394002505E-18	129.1162051532998
0	-0.014251808882394686	-1.7763568394002505E-18	153.1370683871001
1.3552527156068805E-20	-0.014482967946399253	-4.3308863877298203E-4	142.8000217760543
-6.776263578034403E-21	-0.014783731940203212	-5.428942677033592E-4	131.50235531757744
-6.776263578034403E-21	-0.014955492805319935	-2.7183831229504534E-4	125.94238065663954
0	-0.014991069484832696	-1.7763568394002505E-18	125.58260581822633
-2.710505431213761E-20	-0.014130304779344592	-1.1472199651899418E-4	157.8048240090003
0	-0.014395452581844811	-5.358149105952861E-4	146.11710644687582
2.710505431213761E-20	-0.015814743854355703	-1.1839068730997126E-4	101.95619460470833
0	-0.0150632690858221	-1.5688881245053018E-4	122.7786245076301
0	-0.015380350751770081	-5.709151319575954E-4	111.67017565151488
0	-0.025	-0.01040622056341134	19.758652408499856
-2.710505431213761E-20	-0.024566247028392527	-0.010778189175415663	18.55487035814303
-3.3881317890172014E-21	-0.024540890025940384	-0.011444696609026358	16.284415290065656
0	-0.024899971976846944	-0.010383960520162484	19.812333134823522
0	-0.024381619749507293	-0.010717871065046514	18.71292192842876
-1.3552527156068805E-20	-0.025	-0.010294426954269154	20.091099986031082
1.6940658945086007E-21	-3.5036336089326294E-4	-0.005044867481771376	229.99182599084017
-3.0455179836955996E-20	-2.48685415730969E-4	-0.005	229.99996995925903
0	-2.869024572728976E-4	-0.005050809555541171	229.9975513243003
7.105427357601002E-18	-0.0125	-0.005	229.9999499320984
-1.0164395367051604E-20	-0.012407577896241799	-0.0051648316028846935	210.6137786199572
-1.5246593050577406E-20	-0.012417567365150428	-0.0051639041915207745	210.64254056354648
5.082197683525802E-21	-0.012426877522401644	-0.005165859984769585	209.6562005107264
9.462318204558273E-20	3.863284585868477E-4	-0.005	229.9999749660492
1.0874607478027508E-19	4.439895439892889E-4	-0.005	229.99997079372406
1.6940658945086007E-21	4.2393874185826975E-4	-0.005039902627785449	229.94781014639787
0	3.530529117238848E-4	-0.005042905558460555	229.99202829660885
7.876798913305207E-20	3.2159472097544127E-4	-0.005	229.9999726902355
-2.710505431213761E-20	-0.01597472284571264	-2.1090718878318885E-4	98.404873214676
-1.3552527156068805E-20	-0.01613707874177134	-1.7763568394002505E-18	96.78971414410927
2.710505431213761E-20	-0.016728450438592918	-3.33939125807802E-4	84.5065051451688
-2.710505431213761E-20	-0.016892818878701057	-1.7763568394002505E-18	83.40330841589544
2.710505431213761E-20	-0.01646856607119642	-8.374206168771158E-4	86.12865375703177
-6.776263578034403E-21	-0.02481486442127444	-0.010269603286777467	20.190482495540557
-6.776263578034403E-21	-0.024862190755788587	-0.009715435402403999	21.818718244974402
-6.776263578034403E-21	-0.025	-0.009650055355113662	21.9921409630908
0	-0.02431194788835365	-0.010053846946518504	20.90497164029696
1.0587911840678754E-22	3.518479174982108E-4	-0.005043393239613405	229.99205426658688
-2.0747548644465223E-20	-1.6941659145241285E-4	-0.005	229.99997675418854
-8.470329472543003E-22	-1.9969291820078614E-4	-0.005061534378652318	229.9990760143141
0	-1.420505095324086E-4	-0.0050275060877957925	229.99961657712777
-3.3881317890172014E-21	-1.5302845783653457E-4	-0.005041629885738291	229.99942292712007
-1.1039917451974446E-20	-9.01477671738567E-5	-0.005	229.99997111467206
0	0	-0.005	229.99997329711914
0	-4.55016945333245E-5	-0.005030084754942291	229.99960359180395
2.2022844836419717E-20	8.991508756546327E-5	-0.005	229.99997746944427
1.6940658945086007E-21	5.0139982830333905E-5	-0.005036650142749474	229.9995275670583
4.3509640335059885E-16	5.000000000001754E-4	-0.005000000000000281	229.99997560794532
0	4.77260434903747E-4	-0.005037257789015277	229.823316768882
6.291279622052136E-20	2.5686098336403487E-4	-0.005	229.9999730403607
-1.6940658945086007E-21	3.0091017723401906E-4	-0.005050052806758083	229.99729768773815
-1.0587911840678754E-22	3.5359889736253156E-4	-0.005043714087580852	229.99155052680445
-2.710505431213761E-20	-0.024710060538868785	-0.009210246928513766	23.409665229361224
-6.776263578034403E-21	-0.025	-0.009567806114037954	22.231348813040267
0	-0.025	-0.009027520067132068	23.759894957726974
-6.776263578034403E-21	-0.019118232464688748	-1.7763568394002505E-18	62.44282416164871
1.6940658945086007E-21	-0.019130005167671812	-6.442600509337369E-6	62.3479670995337
-4.2351647362715017E-20	-0.019130156370367753	-1.7763568394002505E-18	62.34547229106072
4.0657581468206416E-20	-0.019143996949945924	-1.7763568394002505E-18	62.26004276168495
2.710505431213761E-20	-0.01726787747888158	-1.7763568394002505E-18	79.32428777740414
-2.710505431213761E-20	-0.017134184352189476	-4.30461738952472E-4	79.14775027310655
0	-0.017986501554059953	-1.7763568394002505E-18	71.64243999007945
-8.131516293641283E-20	-0.017485518654662552	-6.046427598633298E-4	74.74239045565324
5.421010862427522E-20	-0.017348939298400683	-7.897846808367931E-4	75.47138114716702
-4.743384504624082E-20	-0.025	-0.0057953227171049755	32.19979054575062
-2.0328790734103208E-20	-0.024923953420308724	-0.0059138479970299584	32.09660592248523
-1.0842021724855044E-19	-0.025	-0.005903525835320296	31.973728888055412
-5.421010862427522E-20	-0.025	-0.006003471011068432	31.729239201430932
-6.776263578034403E-21	-0.02484054066952949	-0.009562430944045627	22.315860159682945
2.710505431213761E-20	-0.024289199464715285	-0.009319600620302503	23.268739226777374
-3.3881317890172014E-21	2.1348415278229057E-4	-0.0050490468045493175	229.9991471986482
4.285239299860086E-20	1.7495817172933603E-4	-0.005	229.9999783039093
0	-1.3612100652793572E-4	-0.005058899369789913	229.99923552404087
0	-4.322193856245158E-5	-0.005044547436685552	229.99942815963306
0	7.379876831765039E-5	-0.0050440485262338245	229.99943246541716
-6.776263578034403E-21	1.2031062965720733E-4	-0.0050399689347667715	229.99947353911642
0	1.522826973137796E-4	-0.0050542836065806465	229.99927084558234
1.6940658945086007E-21	1.1561902084077209E-4	-0.005065416350539782	229.99917454299612
0	4.528538990357835E-5	-0.005044357881131363	229.9994373151841
0	-0.024351728186571362	-0.006989309825159059	30.3404723450171
5.421010862427522E-20	-0.025	-0.007014900982224953	29.25091465395436
-6.776263578034403E-21	-0.024646725002520006	-0.0064380119591799685	31.22405734304535
-2.710505431213761E-20	-0.025000000000000005	-0.007692212203245573	27.489066199514593
-2.710505431213761E-20	-0.025	-0.00865558333940389	24.796797895958562
4.0657581468206416E-20	-0.02449489882268216	-0.008630695985454616	25.315271547257666
4.0657581468206416E-20	-0.02438604614306552	-0.008677755180788671	25.249015271359596
-6.776263578034403E-21	-0.02458257596427124	-0.00835280834474049	26.02312608450609
-6.776263578034403E-20	-0.02439055118277707	-0.008586792443171218	25.530963734254208
-2.710505431213761E-20	-0.025	-0.007968942972371641	26.738056329187774
0	-0.025	-0.004678175606875564	34.48936417833491
6.776263578034403E-21	-0.024713000635714764	-0.005481263633057539	33.526716660008056
0	-0.024369362196932417	-0.004812548153634266	35.71534714662021
0	-0.025	-0.003508631705156674	36.303462533557365
5.421010862427522E-20	-0.022660912196562216	-1.7763568394002505E-18	43.615501225100815
0	-0.023068675614303355	-5.678552197171883E-4	42.909183374336
-2.414043899674756E-20	-0.023888169880211856	-0.0017039448270519074	40.6356393037476
5.421010862427522E-20	-0.025	-0.002339087803437784	37.21836188921364
-3.9810548520952116E-20	-0.023883044971675097	-0.0016972634760020113	40.64924949181097
2.710505431213761E-20	-0.018275394502958273	-7.297473243126067E-4	67.8877848808054
0	-0.019094379475543384	-4.4309682899131014E-5	62.551330841900175
0	-0.017937396926349772	-8.842738192993737E-4	70.44144691727645
0	-0.02018952875025443	-5.982372402945352E-4	56.43841618603542
1.0842021724855044E-19	-0.020368252143878086	-1.7763568394002505E-18	54.64937869278208
-6.776263578034403E-21	-0.019163395941966668	-2.7842335080695252E-5	62.171001786561966
-2.710505431213761E-20	-0.018351380487305145	-9.34685406226004E-4	66.92597439600848
-2.710505431213761E-20	-0.023499139931152685	-7.97340268843501E-4	41.57372790518918
6.776263578034403E-21	-0.02427986629753042	-0.006758289740824272	31.079972050026015
1.3552527156068805E-20	-0.024274300586811754	-0.004893762306312139	35.762441037206706
2.710505431213761E-20	-0.024907591396537348	-0.007853162202396017	27.17110532932164
1.3552527156068805E-20	-0.02429295356175647	-0.007040889625106151	30.27912873032999
5.421010862427522E-20	-0.024303814042943676	-0.00259498674890169	39.032372931632494
-1.0842021724855044E-19	-0.023788860593059048	-0.0029338896191037737	40.22051611196253
0	-0.024259753763932176	-0.004791383382020165	36.01754339310571
-3.552713678800501E-18	-0.021491368294843327	-1.7763568394002505E-18	49.01662606199204
2.710505431213761E-20	-0.02080721014872852	-7.019047287632639E-4	53.36448209922072
-5.421010862427522E-20	-0.022695082892319356	-7.409457252673091E-4	44.73840565594348
2.710505431213761E-20	-0.022994240664782055	-9.81769816412945E-4	43.920518115841226
1.0842021724855044E-19	-0.022515240007797862	-0.0011155938323856845	46.10073665593708
0	-0.01998114041917192	-8.113127850759958E-4	57.84699953785828
0	-0.021204956288102737	-0.001055147449271604	51.94590447588312
0	-0.010000000000000002	-0.009000000000000001	53.24115498817389
0	-0.009483770260657663	-0.008460768253377455	66.25758521086316
8.131516293641283E-20	-0.00919918055860829	-0.009000000000000001	54.42939098655845
0	-0.009668579091595231	-0.008386341076269642	67.49470354182833
5.421010862427522E-20	-0.009060337685982094	-0.008831915201643024	58.350633725141655
2.710505431213761E-20	-0.008940746265709038	-0.009000000000000001	55.392819211060264
0	-0.008644504084582654	-0.008610815602507153	63.98305875433059
0	-0.008276366744264792	-0.008479470141259472	67.88018410814642
0	-0.008357743931729075	-0.009000000000000001	57.562594225769956
0	-0.007499999999999999	-0.009000000000000001	63.21467158785805
0	-0.009265194492941397	-0.009518875106423116	47.30309168285624
0	-0.00936521257150185	-0.009677121667679636	44.8600384385442
1.3552527156068805E-20	-0.008506558259208936	-0.00819579883005431	74.13693643584041
0	-0.008659508738638145	-0.009946641248730683	45.82572634831746
0	-0.008197560004744047	-0.00835283351374249	70.54516408803423
0	-0.008357280466537744	-0.009377472368185698	54.24148250102152
1.3552527156068805E-20	-0.008097050894750758	-0.009448754572479219	54.58249839222041
0	-0.008154113332234153	-0.00951189994635008	53.57701481421986
1.3552527156068805E-20	-0.007983251499239077	-0.00953792190754217	54.78270744313513
0	0.007499999999999999	-0.009000000000000001	63.48718627884688
-8.131516293641283E-20	0.008050787980273628	-0.008427587604939848	69.85492457939162
5.421010862427522E-20	0.008330736872347215	-0.009000000000000001	58.095071016373
-1.0164395367051604E-20	0.008025991226126966	-0.008389639978075656	70.73331259602496
0	0.008799987447930374	-0.009000000000000001	55.94809578050778
3.3881317890172014E-21	0.008241087128284743	-0.009560304915179077	52.87304073508214
3.3881317890172014E-21	0.008738900852474621	-0.0084944462097437	66.00879540262714
3.3881317890172014E-21	0.008703958757360887	-0.008483014750680508	66.38983724454604
-1.6940658945086007E-20	0.008709688124463138	-0.008461599580837092	66.80224594569462
2.710505431213761E-20	0.009185834131114654	-0.009000000000000001	54.46582546143206
2.710505431213761E-20	0.009240210407144725	-0.008477417028785812	65.73435423636695
0	0.00823477808731044	-0.009576065566523437	52.73866131968346
2.710505431213761E-20	0.00894499150536036	-0.009301994103604938	51.557311751019576
0	0.008252719347796601	-0.009579846077943094	52.57514728893032
0	0.010000000000000002	-0.009000000000000001	53.13843847305287
0	0.009809919381494859	-0.008542725781250286	63.059517181817306
0	0.009692964591787725	-0.008494777092736116	64.36135124794176
0	0.009595753853931036	-0.009994276811280765	40.464337839703454
2.710505431213761E-20	0.00935048149794417	-0.009704356504984333	44.90240465718256
0	0.00983873573518	-0.008526827049536693	63.33313584981388
-2.710505431213761E-20	0.01272979778711813	-1.7763568394002505E-18	219.64951086147684
8.470329472543003E-22	0.012766080477341945	-4.3016172738016557E-4	218.05899099795917
-6.776263578034403E-21	0.01272512264662699	-4.7683641720706627E-4	219.92187759298912
-6.776263578034403E-21	0.01300638004194932	-1.7763568394002505E-18	207.10963502816193
-1.8634724839594607E-20	0.012731658474509883	-4.917257111776272E-4	219.6254548807385
0	0.013046958181055168	-8.960366127134911E-5	205.2742937087969
-6.776263578034403E-21	0.013053958322996398	-1.7763568394002505E-18	204.95489584309385
0	0.013127839525809794	-7.459210116563023E-5	201.6159481629185
-6.776263578034403E-21	0.013168069499642082	-1.7763568394002505E-18	199.83289149081634
0	0.01361413187796967	-1.7763568394002505E-18	179.86431433514437
-1.3552527156068805E-20	0.013543746329549564	-2.1664667863420216E-4	182.90064137534813
-1.3552527156068805E-20	0.013436109617887472	-3.356092583733282E-4	187.69613462268228
1.3552527156068805E-20	0.014274383429317089	-1.7763568394002505E-18	152.1993270030578
1.3552527156068805E-20	0.014137746639318735	-9.970743574811333E-5	157.52714813755136
-1.3552527156068805E-20	0.01405160716280916	-1.7763568394002505E-18	161.28356095459654
0	0.024999997851238645	-0.012765680545129618	11.402633613731782
0	0.025	-0.012765678976171743	11.40264227280793
2.0679515313825692E-25	0.025	-0.012765680535005307	11.402635223150725
-2.710505431213761E-20	0.013947021927397012	-3.9014714170021035E-4	165.0244987643243
6.776263578034403E-21	0.013860466391024371	-4.3915233953785166E-4	168.83205110249654
5.421010862427522E-20	0.013983293463474126	-4.5895340318091103E-4	163.3997355887783
1.3552527156068805E-20	0.014325807189552838	-2.3884764148608605E-4	149.56581806328762
2.0328790734103208E-20	0.014947181095745624	-1.7763568394002505E-18	127.11351377061946
-6.776263578034403E-21	0.01487564835572543	-1.2336558622725436E-4	129.41078626996944
-2.710505431213761E-20	0.02493785557236355	-0.01194392726884092	14.768643715175918
0	0.025	-0.011918892702418828	14.907307984795693
2.710505431213761E-20	0.025	-0.012042176301663461	14.439859973318868
0	0.024587703649667773	-0.012350495137412086	12.925229231186947
0	0.025	-0.012404123786049909	13.064284836889229
0	0.024545974809632897	-0.012385664579619737	12.736174569424058
-6.776263578034403E-21	0.024666126083282548	-0.012243631996927847	13.39657773468117
0	0.014577772052581338	-5.55828221916788E-4	138.80101285869867
6.776263578034403E-21	0.014991448264827702	-1.1041125959996226E-4	125.23506348741093
4.743384504624082E-20	0.01501481099774766	-1.7763568394002505E-18	124.85513433888643
3.3881317890172014E-21	0.02458217314759571	-0.011824281778888463	14.976297357929983
6.776263578034403E-21	0.025	-0.01178638724660734	15.35926629543989
0	0.024551716671880015	-0.012332651577256572	12.964188617503202
-2.710505431213761E-20	0.02464795708848227	-0.011290474222146026	16.879665135881922
-2.710505431213761E-20	0.025	-0.011328204211641801	16.91994463186747
0	0.024371784923586055	-0.011619520419755437	15.565055140882608
1.3552527156068805E-20	0.024721483305643242	-0.010984144981440314	17.859344627766497
0	0.02445772603879237	-0.011240799871042463	16.953654281461624
0	0.025	-0.01084066794542755	18.426990176805745
3.3881317890172014E-21	0.015632089458046186	-1.7763568394002505E-18	107.68252924428411
2.710505431213761E-20	0.01509208379570504	-1.0099531468858218E-4	122.28254327356805
0	0.015857389762773347	-1.7763568394002505E-18	101.5637521053031
3.3881317890172014E-21	0.015829873603008904	-2.2399198744181187E-5	102.0338026150636
0	0.015836332828652388	-1.7763568394002505E-18	101.96646518366568
0	0.015820042178841878	-1.7763568394002505E-18	102.41796126560145
0	0.015598977963684861	-5.865077817876878E-4	105.63387228014197
-1.3552527156068805E-20	0.025	-0.009885520760710436	21.276725115256692
0	0.024883624222992794	-0.009869480529059468	21.344329916017948
-1.3552527156068805E-20	0.025	-0.00979718630766703	21.535150465968968
-3.3881317890172014E-20	0.024323373665288056	-0.010424808753792357	19.665647807011755
6.776263578034403E-21	0.025	-0.01017922406706517	20.402061914555166
2.0328790734103208E-20	0.02447530760750412	-0.010513868739098452	19.40155678436227
-2.0328790734103208E-20	0.024270972621382416	-0.010396348951718003	19.763375954503
1.3552527156068805E-20	0.025	-0.010669947979042133	18.949242723578216
-1.3552527156068805E-20	0.024272206792056192	-0.010455750169578672	19.56276692583901
1.3552527156068805E-20	0.02486560786044112	-0.010730022215810198	18.742723592768947
0	0.01672849179298777	-1.7763568394002505E-18	85.57874007407281
1.3552527156068805E-20	0.01635202285437433	-4.6940932933841223E-4	90.22288876663598
0	0.01615093927728199	-5.89687126928301E-4	93.8018666718465
0	0.025	-0.008022428773426647	26.505904765830298
-5.421010862427522E-20	0.025	-0.008833258834686487	24.285324142478817
1.3552527156068805E-20	0.02464733044429118	-0.008666859140073611	25.06990424170705
0	0.025	-0.009049964971453868	23.678004992401895
2.710505431213761E-20	0.024771078398846746	-0.008979981670371019	24.002987562551606
-1.3552527156068805E-20	0.024904140238439156	-0.009731693014523583	21.77501432121016
6.098637220230962E-20	0.019096883330893585	-1.7763568394002505E-18	62.97055328324097
-1.3552527156068805E-20	0.019263381925200013	-1.7763568394002505E-18	61.60665092645085
-1.3552527156068805E-20	0.01923775884332493	-7.473333363967538E-5	61.69251604239217
2.710505431213761E-20	0.01697333653134709	-3.646893084176997E-4	81.04595718021685
1.3552527156068805E-20	0.016666924454763206	-5.867630795171777E-4	85.18701342394723
2.710505431213761E-20	0.016976952628781877	-1.7763568394002505E-18	82.37941736081433
-6.776263578034403E-20	0.017296868634084642	-4.3898835653219577E-4	77.33605612179927
5.421010862427522E-20	0.017009093117622952	-5.802856846779417E-4	79.98350096880823
0	0.017704335026743533	-1.7763568394002505E-18	74.66696014261407
6.098637220230962E-20	0.019363036537456357	-1.7763568394002505E-18	60.97318439724614
5.421010862427522E-20	0.019306948611028323	-7.773938282041452E-5	61.34145962890104
6.098637220230962E-20	0.018513520871345956	-0.0010600575030771586	65.38745676942595
1.3552527156068805E-20	0.018427550327414804	-9.281323717997726E-4	66.34862232761782
0	0.022924987243998288	-4.8397233448392466E-4	43.23220788987635
-5.421010862427522E-20	0.022660912196562216	-1.7763568394002505E-18	43.46360217338511
3.552713678800501E-18	0.021491368294843324	-1.7763568394002505E-18	48.89671423644569
-4.0657581468206416E-20	0.020813767845943736	-9.020742956698483E-4	53.56355018918101
-4.0657581468206416E-20	0.020720749241309525	-7.38808891091328E-4	53.86490227526749
0	0.020321824393124435	-1.7763568394002505E-18	54.73415926742257
0	0.02066794752505683	-8.717570955070699E-4	54.252797505392955
0	0.024876211375247925	-0.007814919848641593	27.22083435704465
0	0.025000000000000005	-0.007802924707610685	27.10761776047887
-1.3552527156068805E-20	0.025000000000000005	-0.007694351266081419	27.39865452350821
-2.710505431213761E-20	0.024323813085738222	-0.00831674041581676	26.39815641257446
0	0.02443973917293736	-0.00923292093824007	23.457309777639363
0	0.018059174036770927	-3.531752747569923E-4	70.45433272394297
0	0.018053564011071787	-1.7763568394002505E-18	71.09932208034412
0	0.022348632814784736	-9.222919145638692E-4	46.31770930391029
-2.710505431213761E-20	0.02440997465331363	-0.0020990460838901923	38.82991512201865
4.0657581468206416E-20	0.024302810914627795	-0.0020470383614706825	39.136010876712874
-5.421010862427522E-20	0.025	-0.0023390878034377834	37.13175033214611
0	0.025	-0.0035086317051566734	36.17680116773926
4.0657581468206416E-20	0.024312357006326484	-0.0021308315554908358	39.07049383057444
1.3234889800848443E-23	0.025	-0.0057843912476343165	32.189553788772635
1.3552527156068805E-20	0.024131914788073732	-0.006695938108398631	31.431222229485286
0	0.02499841610523402	-0.0057856996016078	32.18901904134289
5.421010862427522E-20	0.025	-0.0069008220678125325	29.51869046690237
-6.776263578034403E-21	0.02446792774301576	-0.007167121934443899	29.643967123819742
6.776263578034403E-21	0.024048596577378976	-0.006782888577825071	31.301563010133
8.809142651444724E-20	0.024059247999576282	-0.0066584982719398896	31.647317359285086
1.3234889800848443E-23	0.025	-0.005784063345972327	32.19027408070759
0	0.02434061047270793	-0.0047026768647410845	35.919113508062146
-5.421010862427522E-20	0.025	-0.004678175606875563	34.40232924066959
0	0.024999859671462264	-0.005784204335153732	32.190272059668295
-1.3234889800848443E-23	0.025000000000000005	-0.005784230551368063	32.18993398479167
0	0.02421358850691464	-0.004878494631000397	35.81396304084491
-5.421010862427522E-20	0.02347585461367356	-8.916725696942962E-4	41.60507723204634
-5.421010862427522E-20	0.022176337383894948	-4.326060670725128E-4	46.47601615787596
0	0.022121664883719448	-0.0010740871750686764	47.65657867849244
1.3552527156068805E-20	0.024168203540766472	-0.004568815146310503	36.57100849039384
-1.0164395367051604E-20	-0.012829607578357492	-0.0037394808323025826	208.65658356527587
-6.776263578034403E-21	-0.012763498394837347	-0.003707305384860529	213.09999067555273
-6.776263578034403E-21	-0.012756907394355862	-0.003759138432500959	213.3508740233854
-6.776263578034403E-21	-0.01271785111267786	-0.0037337461190068756	215.97705402405495
6.776263578034403E-21	-0.012623152404514075	-0.0035473789010125522	222.3926727646881
3.3881317890172014E-21	-0.012692386847080923	-0.0036169452791272134	217.80440039922956
6.776263578034403E-21	-0.01261889361382507	-0.0037338528264308805	222.38257104806377
8.470329472543003E-22	-0.012630286843370213	-0.0032647199846967804	222.32668363726862
6.776263578034403E-21	-0.012631829749405776	-0.0032516710245277403	222.24938163768041
1.6093625997831706E-20	-0.012630623602272906	-0.003250635727345252	222.3238978680628
8.470329472543003E-22	-0.01263175694864053	-0.003249345030884722	222.25903108537221
0	-0.012630746026813966	-0.003245891304230847	222.32165773394868
1.6940658945086007E-20	-0.013179637812970482	-0.0036729185352763942	186.50080561170728
0	-0.013135960931045135	-0.003646356341882446	189.43575388621932
-3.3881317890172014E-21	-0.013129976233116857	-0.003701977816056627	189.49471516322765
3.3881317890172014E-21	-0.013194037394634865	-0.0036991060511232868	185.36017803411028
-2.286988957586611E-20	-0.013143842654945379	-0.003997377456596742	185.82132483501886
-6.776263578034403E-21	-0.013152256052633475	-0.00399180818676682	185.3159796005153
8.470329472543003E-22	-0.013135751632138138	-0.003980181944519088	186.49772129564028
-2.0328790734103208E-20	-0.012975814097810325	-0.0037910147534985297	198.77043021156902
-3.3881317890172014E-21	-0.013150553232044034	-0.004001440446898383	185.3249714358297
0	-0.012899528684721651	-0.003977334382085295	202.67909844641002
2.795208725939191E-20	-0.012896527029056448	-0.003987749153009919	202.81004556575255
1.4399560103323106E-20	-0.012891510240655431	-0.003985431017422207	203.16308178748784
-8.470329472543003E-21	-0.012889694147161904	-0.003990789051953813	203.26568189269264
-1.3552527156068805E-20	-0.012614943406793892	-0.003862905334057787	222.4122341420561
0	-0.012612659829755232	-0.0039652170325501805	222.37143768917576
1.3552527156068805E-20	-0.012652181850577428	-0.0039317771113954875	219.79793980463825
0	-0.01265207329775346	-0.0039942904949469005	219.54915817498394
0	-0.012608674649605762	-0.004068870282737727	222.44602453712673
-1.3552527156068805E-20	-0.01273402983494248	-0.00392819063811004	214.21324082276664
1.3552527156068805E-20	-0.012724466906736441	-0.004016404558313607	214.50592114020174
0	-0.012892233752285827	-0.003590032998859411	205.3176980388098
0	-0.012974881326930508	-0.003672683688246043	199.55745410748887
-1.3552527156068805E-20	-0.012962877887237167	-0.003547713240477041	201.04830241166903
0	-0.012647610590351624	-0.003500836205823837	220.94218972008832
0	-0.01262464657906866	-0.0034915104529999862	222.37894055651677
-9.317362419797304E-21	-0.01274185906539219	-0.003389069510781215	215.39811129343852
-8.470329472543003E-22	-0.012733102451535019	-0.0033832849483704406	215.96072984563577
0	-0.012734276861883045	-0.00339076842323326	215.8660392399209
1.6940658945086007E-21	-0.012721260819843205	-0.0033964124527642086	216.66099345096475
2.456395547037471E-20	-0.012720587035412626	-0.0031324942565991378	217.18854284103253
-2.964615315390051E-21	-0.012718332375723923	-0.0031295758852937046	217.32329566159123
-5.929230630780102E-21	-0.012720453453588089	-0.0031356539892271958	217.18939835360865
-2.1175823681357508E-22	-0.01280928854620035	-0.003191887970741341	211.7655829620128
0	-0.012838169655435218	-0.003314063831856812	209.80437555472608
-4.2351647362715017E-22	-0.012917527356044551	-0.003273284665190195	205.09910052891152
0	-0.012912621176548178	-0.0032672053017796464	205.43377433167353
-1.3552527156068805E-20	-0.012636998249489315	-0.0030274015676634964	222.1674889127314
0	-0.012915630567139463	-0.0032654020049216817	205.25453929387822
-8.470329472543003E-22	-0.012722643396762741	-0.0031280639143045465	217.08052790459493
0	-0.012707313287276163	-0.003062649959200788	218.04649635886065
0	-0.012644878517322116	-0.0027498793368556356	222.06044845977112
0	-0.013075055707895085	-0.0034561507323542916	194.6296202988877
-6.776263578034403E-21	-0.013183515045179206	-0.0035983317574076173	186.78036435473086
2.0328790734103208E-20	-0.013231895493717321	-0.0033959839624178607	185.29024537489113
-3.3881317890172014E-21	-0.01322904267218059	-0.0036575985325723918	183.56054559934185
-6.776263578034403E-21	-0.013336264073488643	-0.003489847954134138	178.21480168720325
0	-0.0134205759674506	-0.0035743664955426337	172.34648923762566
6.776263578034403E-21	-0.013461794125794974	-0.003726448588841968	168.1581376743238
0	-0.013414421937638907	-0.003827316806238809	170.14811618011203
2.710505431213761E-20	-0.013506017198263673	-0.0038434890364784815	164.1873262387361
0	-0.01351141947854762	-0.0039200044772310936	162.81825041686102
-1.8634724839594607E-20	-0.013169918685245492	-0.00400086846930904	184.06872538349998
1.3552527156068805E-20	-0.01358413044087502	-0.003782311190005607	160.2977643365222
1.3552527156068805E-20	-0.013480472309344438	-0.004076250631358107	162.81717342208378
0	-0.01357449693979892	-0.004165170917177628	155.66751962874375
1.0164395367051604E-20	-0.01351861156058977	-0.004261670366448223	157.78238320415724
2.0328790734103208E-20	-0.013587814504577238	-0.004213608819394356	154.1707542212473
6.776263578034403E-21	-0.013397124309620149	-0.00428898339363031	164.98776402067244
-3.3881317890172014E-21	-0.01365436571294681	-0.004260557330351465	149.34422443752524
-6.776263578034403E-21	-0.013140338027042115	-0.004005611778528492	185.99313190716202
5.929230630780102E-21	-0.012896626454299141	-0.003992899219889792	202.76083610822246
-6.776263578034403E-21	-0.012959840897719536	-0.0041966323998051305	196.54671108497334
9.952637130238029E-21	-0.013175639262388641	-0.004214701978558304	181.037208247393
-8.576208590949791E-21	-0.013175639684500135	-0.004215264489298846	181.0281375306361
1.588186776101813E-20	-0.013175157142934853	-0.004214890391088765	181.0663182957747
-1.3552527156068805E-20	-0.013338156156132722	-0.004321429146555313	168.46167839687763
1.0614381620280451E-20	-0.013174884902430533	-0.004214901533604296	181.0853108305768
9.211483301390516E-21	-0.013175084306573843	-0.0042151610430506475	181.06763345576778
-6.776263578034403E-21	-0.013015193502041932	-0.0042595171508766445	191.7656884303189
-6.776263578034403E-21	-0.012763545919495833	-0.004199101386850742	210.88918416083885
0	-0.012738893833581205	-0.0041825049665643165	212.74208698729498
-6.776263578034403E-21	-0.012703263373571179	-0.00418835723297137	215.2864850714837
-3.3881317890172014E-21	-0.012741535957251467	-0.004212030277667754	212.39846328316216
3.3881317890172014E-21	-0.0127104131866933	-0.004242558341427501	214.60077000308667
0	-0.012604838532049925	-0.004170224104766144	222.5092788490012
-6.776263578034403E-21	-0.012598638584964513	-0.004332460281982421	222.4667587384963
0	-0.012659490580680501	-0.0022280997086625157	221.77756279947607
-1.3552527156068805E-20	-0.012654196379284475	-0.0023943813388466496	221.90116742225163
1.3552527156068805E-20	-0.01276476183935252	-0.002247348992087317	216.2980759481384
1.3552527156068805E-20	-0.012706153722396592	-0.0024171847608333947	219.08047877449224
0	-0.012646566379908037	-0.002684922123039177	222.03872977547098
2.710505431213761E-20	-0.013169049306838713	-0.003333483333487372	189.54049031998272
4.2351647362715017E-22	-0.012919046682750037	-0.003263422050963937	205.0561998007842
4.2351647362715017E-22	-0.01291408273083777	-0.0032617393232133355	205.36067783688893
-6.776263578034403E-21	-0.012811196939005093	-0.0028799501913006464	212.51403231094451
-4.0657581468206416E-20	-0.012797537635492635	-0.0027862616193406924	213.5004226931187
0	-0.012667819673371236	-0.002748643136815424	220.77055948012148
0	-0.012645555569335422	-0.0027260466607778658	222.051674716549
-4.2351647362715017E-22	-0.01291036177690426	-0.0032459002947343844	205.62205577036414
0	-0.01292502000967866	-0.00325066380813363	204.75937676478986
1.3552527156068805E-20	-0.013072640990415742	-0.0030604200725107677	196.79600055202067
6.776263578034403E-21	-0.013009319400875425	-0.003024359381878179	200.60077357056156
-6.776263578034403E-21	-0.01310451375520928	-0.003165875141392797	194.31128135486802
-2.710505431213761E-20	-0.012666273577414457	-0.002010235307293541	221.60327268607466
-1.3552527156068805E-20	-0.012806537511327896	-0.0021549071893990075	214.20526352085275
3.3881317890172014E-20	-0.013327592570638449	-0.0030774591030761213	181.78553434646355
-6.776263578034403E-21	-0.013310489299872408	-0.0030860777013191247	182.72306267558724
1.8634724839594607E-20	-0.01332832912577232	-0.0030938999368610447	181.63325049675717
-5.082197683525802E-21	-0.013305117186769152	-0.0031239252681111726	182.81533543402676
-1.3552527156068805E-20	-0.013133318856099087	-0.0028461025819301144	194.30954725850987
1.3552527156068805E-20	-0.013182403947598488	-0.0028606146921363223	191.42281616513895
-6.776263578034403E-21	-0.013212036719745477	-0.0028316815667926145	189.8795150053816
3.3881317890172014E-20	-0.012684428825155717	-0.0015267550572132776	221.15159762216828
2.710505431213761E-20	-0.01270862404610673	-0.0014882130788800374	220.03870727517966
0	-0.012687179759867741	-0.0014476840323471736	221.0837225415775
1.3552527156068805E-20	-0.012721477951768867	-0.001522011673345236	219.3506837328524
-6.776263578034403E-21	-0.01268075385701099	-0.0016158975683083642	221.2482870746622
2.0328790734103208E-20	-0.012717623692259476	-0.0015719717344836995	219.44814979572413
6.776263578034403E-21	-0.012855615796200568	-0.0018224793563516096	212.31402512989231
-1.3552527156068805E-20	-0.012905653665170944	-0.0017834018749485966	209.8513309522439
2.710505431213761E-20	-0.012915801812004742	-0.0017336679165369383	209.44515649037288
0	-0.012874939935120129	-0.0019499026078057626	211.09911885294045
6.776263578034403E-21	-0.012884341863134866	-0.002803371779681336	208.63857287394765
-6.776263578034403E-21	-0.013184796394372932	-0.0028062750869832695	191.52936347216658
0	-0.0128508893636387	-0.0025542971263904576	211.08581734131783
-6.776263578034403E-21	-0.012847599887429829	-0.0022961788412784075	211.7822484886765
0	-0.012664554142308436	-0.0027133624542309423	221.03343770189568
1.3552527156068805E-20	-0.012982647305320935	-0.0025952991505073125	203.6705825871711
0	-0.012985452263299297	-0.0024223295666243386	204.1925759442172
-1.3552527156068805E-20	-0.012977386049685648	-0.001849528707236577	206.01360489174482
-6.776263578034403E-21	-0.01353050405146438	-0.0033127743966952228	168.1215324079561
-6.776263578034403E-21	-0.013417990788983225	-0.0033382065318558972	174.65536360855424
-6.776263578034403E-21	-0.01351213998492427	-0.0033978069570775762	168.49333856808866
6.776263578034403E-21	-0.013560269695693069	-0.0033432471931198068	166.11433721934725
2.0328790734103208E-20	-0.013601534697600606	-0.0034098279663585035	163.0419285954149
-1.3552527156068805E-20	-0.013556482560348627	-0.003546679421342646	164.59198716316166
0	-0.013736263668913118	-0.0035934749467185995	153.43918388354473
1.0164395367051604E-20	-0.013281693922133334	-0.0027903573614234327	186.23677901768346
-5.082197683525802E-21	-0.013351864557540512	-0.0030273580498694445	180.7491747898185
-5.082197683525802E-21	-0.013346966645037761	-0.0030873987766297725	180.6212630054353
1.3552527156068805E-20	-0.013575589716037985	-0.0032791827487076756	165.82987600629554
-6.776263578034403E-21	-0.013644569264112692	-0.003331076743335699	161.55676735471621
-1.3552527156068805E-20	-0.01382685870935201	-0.0034459628851985407	150.10228345874822
2.710505431213761E-20	-0.013676668759134081	-0.004037587519088297	151.5044514893035
1.3552527156068805E-20	-0.013794222703105203	-0.0038948129420965628	146.39368758095907
6.776263578034403E-21	-0.013648926070156518	-0.004185555639636049	150.9826290698586
1.3552527156068805E-20	-0.013815405083187116	-0.00407466206984412	142.78524099442507
-6.776263578034403E-21	-0.013770641646420695	-0.004228825828175322	142.8218322731371
-1.3552527156068805E-20	-0.013857307602294436	-0.003674050573563816	145.75755866731012
2.710505431213761E-20	-0.013952740506573587	-0.003530417754304821	142.10599275816298
1.3552527156068805E-20	-0.013862026884515731	-0.004011485256609777	141.08482407484337
0	-0.01394672689063593	-0.003766918143649028	139.5533783499761
0	-0.013948142323933328	-0.00417392114303981	133.89123197744846
0	-0.014083149495729735	-0.003681760508784127	133.60986838362143
-6.776263578034403E-21	-0.013390079567121722	-0.004387520099434258	163.7954554323189
-8.470329472543003E-22	-0.0136070625150091	-0.004523549074915579	147.31360890293837
-8.470329472543003E-22	-0.013603075985277073	-0.004551907159730701	147.05584744277496
0	-0.013725425918814255	-0.00433889804637951	143.67701872562324
0	-0.013608996470883617	-0.004551240705150028	146.68870765112692
0	-0.013796725024059906	-0.004381901312121539	138.78341093475115
-8.470329472543003E-22	-0.01361850205694406	-0.004551203094839276	146.13798687398014
0	-0.013978619013601336	-0.004345815838016821	129.29041331143185
-6.776263578034403E-21	-0.013909223622092641	-0.004513864320008947	129.9744596959138
0	-0.013358554508117645	-0.0045545011522845355	162.67236413855056
-6.776263578034403E-21	-0.01336268686810656	-0.004649528128998295	160.29431971877577
8.470329472543003E-22	-0.013599560847688846	-0.004560610013449343	147.08764420900042
6.776263578034403E-21	-0.013223479290364095	-0.004546294917703003	172.32706924063572
3.3881317890172014E-21	-0.013243439150230178	-0.004454875938019154	172.75219914266538
0	-0.01314694038537551	-0.004487129663775892	178.85035235569978
1.3552527156068805E-20	-0.013146236930569084	-0.004532831921608593	178.08176023049745
3.3881317890172014E-21	-0.012774654405518494	-0.004256311979999747	209.43578451538832
-6.776263578034403E-21	-0.01294355870931821	-0.004316315801174875	196.3994229905987
6.776263578034403E-21	-0.013065753261637413	-0.004502353799526699	184.75220202997818
1.3552527156068805E-20	-0.013040739163913361	-0.00440382109559712	188.13473450381179
6.776263578034403E-21	-0.012935260185966333	-0.00444821457463894	195.429486686439
-6.776263578034403E-21	-0.01272326540061778	-0.004446573271596174	212.04677654672093
0	-0.01278435010297651	-0.004472148002419621	207.0125617886136
6.776263578034403E-21	-0.012675171040649878	-0.00443931145659694	215.86330112852497
-6.776263578034403E-21	-0.012718229932544735	-0.004487146813864034	212.11699618140173
-3.3881317890172014E-21	-0.013128883729129466	-0.004747293413374528	174.56344285196286
0	-0.013103890375165201	-0.004688394324812824	177.60809817898482
0	-0.013093546484369839	-0.004745250574385686	177.09779789933546
0	-0.013101066095578907	-0.004566516711795764	180.8251133843308
0	-0.012595832369235303	-0.004419736461982774	222.36889556006537
0	-0.012607755800316162	-0.004607542546528969	220.61220372554288
0	-0.012591184665343449	-0.004619906724104357	221.90166998412843
6.776263578034403E-21	-0.012844930559185359	-0.002180074478636169	212.18248785465337
1.3552527156068805E-20	-0.013039387317881014	-0.002026436642584443	202.45483576350497
0	-0.013005792789134158	-0.002284093999950108	203.4222094789742
-1.3552527156068805E-20	-0.014029356712295205	-0.00426788295136156	127.92033796047757
-2.710505431213761E-20	-0.01270093687489367	-0.0010070528559878364	220.78883195801419
4.9763185651190145E-21	-0.01271612893970971	-5.083948379233873E-4	220.3144252244593
-2.1281702799764296E-20	-0.012715331054217604	-5.082579086156125E-4	220.35100180084294
-2.710505431213761E-20	-0.012803588502391544	-8.818372734585938E-4	216.14635254796352
2.932851579868015E-20	-0.012715376577734484	-5.066645797501102E-4	220.34964270787736
-1.1540823906339842E-20	-0.012715852360314122	-5.06546241414403E-4	220.32806186671917
-1.3552527156068805E-20	-0.013198849272925778	-0.002585086280470759	191.82802068613842
1.3552527156068805E-20	-0.013134867686674663	-0.002387204329996539	196.11799493581466
-1.3552527156068805E-20	-0.013445196505768895	-0.0026401224604107668	177.9071979402028
0	-0.013527832190550123	-0.0027823779403322643	172.39592726461152
0	-0.013626935022957965	-0.0030317081942144017	165.06869312266372
0	-0.013492848465691938	-0.0026958549572930765	174.96354062080758
2.710505431213761E-20	-0.013019229601517746	-0.0013124826708659566	205.35377757443604
2.710505431213761E-20	-0.01300622722182021	-0.0012610636552378078	206.0834406278998
1.3552527156068805E-20	-0.012958364646734598	-0.0012185905412576627	208.38259473714504
-6.776263578034403E-21	-0.012972255449012048	-0.001130648859167037	207.85757392222158
6.776263578034403E-21	-0.013061399013114754	-0.0012198828885290587	203.55881173006094
0	-0.013102321237749272	-0.001356084032284805	201.14982966840753
-6.776263578034403E-21	-0.01300038376717522	-0.0017065017431127222	205.3375803475535
1.3552527156068805E-20	-0.013230883593464988	-0.0015309332907102085	194.35116602564653
-1.3552527156068805E-20	-0.013243314070753232	-0.0016588537530242598	193.2570255564566
0	-0.013134349286540987	-0.0019409498006446556	197.79550087701512
1.3552527156068805E-20	-0.01337030076026072	-0.0023938647444351575	183.41681545502095
0	-0.013318578631043522	-0.001873520935185124	188.6141405016872
6.776263578034403E-21	-0.013159732262747071	-0.002080073101439182	195.9081081421972
-2.710505431213761E-20	-0.013268078611788888	-0.0020958701625725215	190.27594986999338
2.710505431213761E-20	-0.013199776333903769	-0.002171231799672196	193.49605898580637
6.776263578034403E-21	-0.01315150678116649	-0.002240781899211033	195.8369630528216
-1.3552527156068805E-20	-0.013293045845190386	-0.002241162251897128	188.2164036504453
0	-0.013570699720873027	-0.002616280708494732	171.3402527665817
0	-0.01353595231970519	-0.0024003836936008693	174.51713285830687
0	-0.013744869532279137	-0.0024509323263915417	163.22932716544528
-1.3552527156068805E-20	-0.013940672831648793	-0.003211362652361138	146.32755688198657
0	-0.014034185082686522	-0.003291064745094394	140.44968539258352
6.776263578034403E-21	-0.01412345146164807	-0.003462338912546467	133.89415307321076
6.776263578034403E-21	-0.013830291593528261	-0.0028952275416228076	155.2314831919452
0	-0.013854962950019867	-0.0027215430554849767	155.2144697465211
0	-0.013992430106543096	-0.0030488511766494438	144.99096691710977
1.3552527156068805E-20	-0.014184428208355668	-0.0033299589046656237	132.55515766181608
0	-0.014117057538794912	-0.003187945920961167	137.3470500496468
1.3552527156068805E-20	-0.01410758708085193	-0.003974439563356951	128.3425167122548
0	-0.014191033806811644	-0.0038152739795316894	126.16838394448882
1.3552527156068805E-20	-0.013980307337847352	-0.004056996357768449	134.1360013230042
0	-0.014083060798315275	-0.0041702761991311435	126.63065807199395
-1.3552527156068805E-20	-0.014253404935131407	-0.003676974508387708	125.02100245974626
1.3552527156068805E-20	-0.014340839754382653	-0.003475196605993979	123.24590681588369
0	-0.014155368727798563	-0.004388099353500197	119.5196646863767
-3.3881317890172014E-21	-0.014144786043173114	-0.004461909668136895	118.80144967302245
-6.776263578034403E-21	-0.014208556114595657	-0.004442242053353723	115.92204678482837
0	-0.014594713253754048	-0.003792903793591192	107.90921151673648
0	-0.014562788127884068	-0.003825755358978487	108.96742462422154
-1.3552527156068805E-20	-0.014258379264536183	-0.004062346014770096	119.48904973801864
-6.776263578034403E-21	-0.01422578169927153	-0.004391928021944581	115.90229553835998
0	-0.013418141245721209	-0.004746294839258463	154.3775555799979
-1.3552527156068805E-20	-0.014191966523563996	-0.004461170666715458	116.37694711379942
0	-0.013619972740789327	-0.004560123668398839	145.86767563958958
6.776263578034403E-21	-0.01389362404114292	-0.0046299060953254555	128.481443700521
0	-0.013699271243413677	-0.004811398596360847	135.47401510979577
3.3881317890172014E-21	-0.013619423102422305	-0.004817146085066037	140.16046777696073
0	-0.013608811624523742	-0.004556750888727912	146.5866091927468
3.3881317890172014E-21	-0.013660630333620154	-0.004824979870718132	137.37570294893249
1.6940658945086007E-21	-0.01418920138621521	-0.004625082825878228	113.46773319013445
3.3881317890172014E-21	-0.014175941934017647	-0.0047377212274056415	112.03020735486395
-3.3881317890172014E-21	-0.014138629401099861	-0.004708158707399101	114.52459400997923
0	-0.014125070345533427	-0.004737972802228106	114.62505235132065
6.776263578034403E-21	-0.013885130812309823	-0.0047894750635521545	125.54397288768789
0	-0.013652441464174409	-0.004841560310063085	137.45443431934015
-2.0328790734103208E-20	-0.01332598392505974	-0.004783981188726671	159.49482433814407
-1.6940658945086007E-21	-0.013415755342438716	-0.0049788437801784316	148.05037042213317
-1.6940658945086007E-21	-0.0134085882623252	-0.004961521811634689	148.97659923398214
0	-0.01310321990628931	-0.004761298386024378	175.9772865795286
0	-0.013405133545060255	-0.004976536358114094	148.80268765855956
1.3552527156068805E-20	-0.013269575339024661	-0.004860185670430939	161.27668393220125
-3.3881317890172014E-21	-0.01308347772045341	-0.004774475504582515	177.03193291682408
6.776263578034403E-21	-0.0131568432117675	-0.0048876908382277755	168.62105587001898
6.776263578034403E-21	-0.013019242384931483	-0.004908340260043153	178.15638826132064
6.776263578034403E-21	-0.013107315833291815	-0.004969088171024361	169.34370618671642
0	-0.013015402630918129	-0.005024388726271727	173.76364488524558
0	-0.012931546179294187	-0.004538772235465628	194.2057078092334
0	-0.01296052689949037	-0.004675710767436532	189.33746451459092
0	-0.013072658605675292	-0.004739752177162899	178.83468095765465
8.470329472543003E-22	-0.012594998897753092	-0.004628095311329125	221.51855805510303
0	-0.012853662743705382	-0.0045966077672742415	199.60543175854377
0	-0.012786969474426937	-0.004639736896353172	204.34339275285123
0	-0.01285694875399272	-0.004687815437241453	197.68797907981758
0	-0.013023123882448357	-0.004735082170232342	183.0264914254296
2.0328790734103208E-20	-0.012803455621645815	-0.004685553309906432	202.28296399681818
0	-0.013064251802695664	-0.0047638608666812935	178.88874074844966
-6.776263578034403E-21	-0.012951098849594896	-0.004885098372118023	184.3062239322739
-6.776263578034403E-21	-0.012726482070342987	-0.0047040361845280204	208.90835459020997
3.3881317890172014E-21	-0.012694802511644405	-0.004614267042956612	212.7137568567406
-3.3881317890172014E-21	-0.012671476479510299	-0.00469814331508678	213.83112454284318
0	-0.012824594028838334	-0.0047689388276147245	198.29928812450683
0	-0.01284709415767172	-0.004835352352204056	194.657067426198
0	-0.012849179242824738	-0.004919075951101412	191.40215658887536
3.3881317890172014E-21	-0.01287850087979311	-0.0049483216326517135	187.92328679663615
1.3552527156068805E-20	-0.01285437920189942	-0.004952680599243997	189.78125446532798
1.6940658945086007E-21	-0.012883896345225366	-0.0049853010053619575	185.98797702834827
0	-0.012590996024818701	-0.00462766150395528	221.8864843538728
0	-0.0125909259244698	-0.00463983095460347	221.7695915325402
3.3881317890172014E-21	-0.012654679950399657	-0.004743857291637968	214.8938317887717
1.3552527156068805E-20	-0.012589386192803611	-0.004826849713405297	220.13799362170357
0	-0.01340697035632146	-0.0022949395816550997	181.96765463510485
-2.710505431213761E-20	-0.01291719993273653	-8.14699625993405E-4	210.95937304363582
0	-0.013107161460074929	-9.409544199896411E-4	201.90834642588516
-2.710505431213761E-20	-0.013343863461793585	-9.864665403429844E-4	190.7624276425577
-6.776263578034403E-21	-0.013355793740904176	-0.0011578922804070372	189.6300713088575
-1.0587911840678754E-21	-0.012721174384688883	-5.070025238717536E-4	220.0855104243745
0	-0.013060288867855228	-5.675971407984195E-4	204.6006758351082
0	-0.013399862374335377	-9.389389010760887E-4	188.25058023451857
0	-0.013197577225186653	-6.952061918818128E-4	198.0012095278703
0	-0.013448054512282889	-9.990850586393337E-4	185.79013859121585
0	-0.013995297507543993	-0.0027387074847950725	147.93439615034234
-1.3552527156068805E-20	-0.013978078526523845	-0.002496563647624863	150.97799440230966
-2.710505431213761E-20	-0.014113965018032042	-0.0025707789710251467	143.51291657017936
-2.710505431213761E-20	-0.014161756689287694	-0.0026980749613351317	139.97869733211573
0	-0.01395116066975751	-0.00286248962902141	148.98480424133407
1.3552527156068805E-20	-0.01457583366591297	-0.003289450087085888	114.76029085629014
-2.0328790734103208E-20	-0.014441124499841904	-0.0033713334794158592	119.960238684374
-1.3552527156068805E-20	-0.014551357391158502	-0.0034093922634422574	114.45324577840407
0	-0.014775520624762027	-0.0033923453835333567	105.75112027111739
0	-0.014616310785203111	-0.003799554940591068	106.87132009177876
0	-0.014608453765232052	-0.00374278817884232	107.89281186087133
3.3881317890172014E-21	-0.01463111528739439	-0.003791621577266885	106.3936657214314
0	-0.014962185039974728	-0.003487463251761487	97.25448006072254
1.3552527156068805E-20	-0.014245978907020423	-0.002524901053543636	137.81330898332973
1.3552527156068805E-20	-0.013456072799046988	-0.0014909686149476992	183.45995721198355
1.3552527156068805E-20	-0.01360604851488631	-0.0013775170056275466	176.6466267522608
-1.3552527156068805E-20	-0.013624575080259127	-0.001492133262277506	175.17955229869298
-1.3552527156068805E-20	-0.013541456201236923	-0.001609556150980488	178.72950338386806
-1.3552527156068805E-20	-0.01360239295958764	-0.0019203982065763615	173.94773497552367
-1.3552527156068805E-20	-0.013667050015355786	-0.001889092097117114	170.85667062607635
0	-0.013683390050266553	-0.0019467850123823186	169.6842562123187
0	-0.013570322467622005	-0.0020822219482579435	174.74506618537566
-1.3552527156068805E-20	-0.013696535642152138	-0.002048068131883545	168.33889795041966
6.776263578034403E-21	-0.013853521823414629	-0.00203145556889436	160.7137733468162
-6.776263578034403E-21	-0.013953466187457835	-0.002266477223326997	154.19665387157988
1.3552527156068805E-20	-0.014053050934969691	-0.002146379649961032	150.0499632110659
0	-0.014089092078208746	-0.0023022819870418534	146.9925039587611
6.776263578034403E-21	-0.014179571883853936	-0.002861800003307279	137.976126439994
0	-0.014412098973600757	-0.002899294141213991	126.21726545498507
-1.3552527156068805E-20	-0.014454473329932611	-0.0027410595049543783	125.85529506749211
1.3552527156068805E-20	-0.014489002404401428	-0.0029356204654576745	122.3243666162937
-6.776263578034403E-21	-0.014400470888626043	-0.0031221828367567726	124.36659315773704
0	-0.014546633609656367	-0.0028694110319279903	120.6544574645968
5.421010862427522E-20	-0.014768338043558097	-0.003101311451256899	109.07740766278494
1.3552527156068805E-20	-0.014822101715809683	-0.0030123504514337745	107.80754725462305
0	-0.014908081122215144	-0.0032579358613023255	101.88855979904919
-1.3552527156068805E-20	-0.014567203213193339	-0.0027175732562259814	121.32231407838879
5.421010862427522E-20	-0.023481659401417464	-0.012766116082328475	10.923009276463716
1.3234889800848443E-23	-0.02398768263615219	-0.012766092752576442	10.958519538237185
0	-0.023652955546333194	-0.012567183803899169	11.7219332639051
1.3234889800848443E-23	-0.023987940283453843	-0.012766093173655423	10.958550125983129
2.710505431213761E-20	-0.02449392395592759	-0.012767800892174407	11.037610877052641
0	-0.024424046848561316	-0.012618351036677612	11.66229032232134
0	-0.023337543797751173	-0.012613770680782725	11.510218887729623
-6.776263578034403E-21	-0.023577934219926152	-0.01250611979863872	11.955759034334662
0	-0.022975500139977366	-0.012770310860204137	10.89002101360173
0	-0.02297562017734417	-0.012770310100174586	10.890027749755196
0	-0.02297557166534036	-0.012770229282553835	10.890340179455547
0	-0.02318691700910585	-0.012505686555604313	11.923820908762211
0	-0.023988072724423142	-0.012765834188342571	10.959649417081286
1.3552527156068805E-20	-0.024246444517833064	-0.01240981755101329	12.475257488718666
0	-0.023987667494936207	-0.012472558956126829	12.167412962830728
-6.776263578034403E-21	-0.024414746545955622	-0.012283957260485184	13.0531838320453
0	-0.015014887667239414	-0.003925392561281258	90.26436678560833
0	-0.01460227251852983	-0.0038455205655310762	106.84536408420897
-1.3552527156068805E-20	-0.014426867693255635	-0.0041656101065374335	110.14973768559517
0	-0.014620154364021518	-0.003816952017307036	106.49070104823055
0	-0.014991974138412904	-0.003963737813718459	90.64943068552272
0	-0.01419886929578132	-0.004738411951420058	110.9732234103951
-1.3552527156068805E-20	-0.014567105736581189	-0.004460142200283449	99.6456983947749
0	-0.014323726159505088	-0.00447957705016008	110.2604123928412
6.776263578034403E-21	-0.014575724520962426	-0.004577063955524179	97.48411152417468
0	-0.014812737176800428	-0.004204534174943668	93.88526377150347
-1.3552527156068805E-20	-0.014715077399976673	-0.0042500521058234045	97.21865730122344
6.6174449004242214E-24	-0.020951343298181373	-0.012780791747730788	10.819882165814631
2.710505431213761E-20	-0.02145729924643948	-0.012781753407078909	10.822311441807734
2.710505431213761E-20	-0.021316029122770655	-0.01266590712082127	11.254201236913385
-6.6174449004242214E-24	-0.020951267536198703	-0.012780791724343715	10.819881265781415
0	-0.020951306393084585	-0.012780763549864287	10.819987252746772
0	-0.021197550168466986	-0.012565579864697772	11.628251428920443
0	-0.014316896714821864	-0.00482725652183984	104.2976974449516
1.6940658945086007E-20	-0.014522122361498852	-0.00493705433821612	93.44149173698482
1.0164395367051604E-20	-0.014546394454788725	-0.004833036779801369	94.25363236218288
-1.3552527156068805E-20	-0.014500365396112507	-0.004958590603951333	93.94347838298246
0	-0.014535061048304153	-0.004962543929160643	92.51360649664421
0	-0.013685126389572144	-0.0048422197448136795	135.58351009269404
0	-0.01415045999705817	-0.004762557012821974	112.78684136577377
-1.3552527156068805E-20	-0.013898499023904476	-0.004922764225221628	121.84014399430838
-3.3881317890172014E-21	-0.013661628488671414	-0.004904915873764001	135.20432976625287
-1.6940658945086007E-21	-0.013443946547295643	-0.0049985370430623115	145.82331480368
-6.776263578034403E-21	-0.013620216522688584	-0.005089138074388041	132.6856990967836
3.3881317890172014E-20	-0.013665099942724605	-0.0050972285204430555	129.89922227568294
0	-0.013724986316100331	-0.005057122155359939	127.73060960887736
-6.776263578034403E-21	-0.013888828935053563	-0.00511659819346811	117.54285766866579
-1.3552527156068805E-20	-0.013837562815654843	-0.005171307933792927	118.88694006426059
3.3881317890172014E-21	-0.014183176658225246	-0.004757308716031495	111.29998811918486
-6.776263578034403E-21	-0.013896423158506288	-0.005214639505647443	114.72456343567606
0	-0.014126771038070071	-0.005095224607745847	107.1257742713801
-1.6940658945086007E-21	-0.014183697400213042	-0.004868702980098248	108.98280637116936
-2.710505431213761E-20	-0.014199401426178867	-0.005131071388715395	102.89739958705846
0	-0.014160551399354227	-0.0051615629446080955	103.90009430655219
-1.6940658945086007E-21	-0.013412528712377221	-0.0049880929517587555	147.97036195898366
0	-0.013398779659157051	-0.004986789925120884	148.90166323096338
0	-0.013335908731666462	-0.005140923986428682	147.77293518230533
6.776263578034403E-21	-0.013249530294153876	-0.00511316990642759	154.2823200449191
0	-0.013240633394556084	-0.0049557049457441445	160.21805422515826
0	-0.013172081619212702	-0.005032268052204213	162.47832390062374
6.776263578034403E-21	-0.013599874178046903	-0.005154091619041037	131.72871029328783
-1.3552527156068805E-20	-0.013455123611988438	-0.005207431633187315	138.25697346942675
-3.3881317890172014E-21	-0.012849008317774802	-0.004975645279873896	189.20526610399912
3.3881317890172014E-21	-0.012791466519352698	-0.004977538393237943	194.5417732399712
1.3552527156068805E-20	-0.013151811232904416	-0.005175886349072958	158.38383092769143
-6.776263578034403E-21	-0.013088400988970092	-0.0050954843471246744	165.63053479810264
1.3552527156068805E-20	-0.012999072710209045	-0.00512976180343023	170.70862696641527
6.776263578034403E-21	-0.013036850693285081	-0.005239732656137492	163.05562522682874
3.3881317890172014E-21	-0.012913435675994817	-0.005225328432371541	172.12581487552006
-1.3552527156068805E-20	-0.012939219139346828	-0.005087196934510467	177.19310620246557
0	-0.012830241524088655	-0.005081923380439165	186.18121993525753
0	-0.012741057570177435	-0.005011053894878055	197.78025529459157
3.3881317890172014E-21	-0.012869304843916227	-0.005193888754722633	176.90972256485367
3.3881317890172014E-21	-0.012683764516769804	-0.004720910155372636	212.4095382902299
3.3881317890172014E-21	-0.0127254004535904	-0.004998220914476614	199.78812634549047
0	-0.012777292681061366	-0.00484613133865875	200.8865992675162
0	-0.012674660424479896	-0.004763418201871835	212.32974461576853
-3.3881317890172014E-21	-0.012711303540464737	-0.004977201347332255	202.02067803284876
6.776263578034403E-21	-0.012668603879848504	-0.004881711857584411	210.41247929656885
-6.776263578034403E-21	-0.01263655404653748	-0.004857135410916227	214.42406616779863
2.710505431213761E-20	-0.022469393415276866	-0.012775208587925265	10.860524606770447
0	-0.022250841529284852	-0.012651449628986369	11.327051164050811
0	-0.021963445864878393	-0.012779912195021571	10.835621551336798
-1.3234889800848443E-23	-0.02196333098608879	-0.012779913163474552	10.835616203278976
0	-0.021963284905286987	-0.012779858755533897	10.83582109359374
0	-0.021963216118073257	-0.012779913777101254	10.835612523061926
2.710505431213761E-20	-0.021613055028011488	-0.012661958555129329	11.276493647624864
0	-0.021940177113844047	-0.012550641754486808	11.703343732671897
0	-0.02196338727804729	-0.012779811288585498	10.836003687011065
1.3552527156068805E-20	-0.022097409877116635	-0.012531225290898427	11.781203467564538
-6.776263578034403E-21	-0.02135426825925477	-0.012374285891677217	12.34839132017217
1.3552527156068805E-20	-0.02131309971368104	-0.012339619958093483	12.477649972980176
-1.3552527156068805E-20	-0.021378906370219615	-0.012295080601697863	12.64681503403966
6.776263578034403E-21	-0.021317460801525346	-0.012285403446899625	12.6800971568197
-6.776263578034403E-21	-0.02185158619335918	-0.012372636802067672	12.372183726792201
1.3552527156068805E-20	-0.02172764778716913	-0.012404259694093079	12.250228088181085
1.3552527156068805E-20	-0.021776914347429788	-0.012306725034411239	12.618442266036967
1.3234889800848443E-23	-0.02297503885067156	-0.01276982778035742	10.891858630603728
6.776263578034403E-21	-0.022572016586549674	-0.012435672381576574	12.16123184709465
0	-0.022975380097784628	-0.012770312101430464	10.89001364884401
0	-0.022590576768763596	-0.012386849224079932	12.34840152981698
6.776263578034403E-21	-0.022670294524601113	-0.012391555916685582	12.334027867718094
2.0328790734103208E-20	-0.022598198989860225	-0.012348644934520484	12.49428798873826
0	-0.022639931842183877	-0.012322360078760985	12.597185266731534
-2.0328790734103208E-20	-0.022489108275059573	-0.012406295303041997	12.271054663083705
-2.710505431213761E-20	-0.02254901535083771	-0.012363420426138704	12.435789834276044
0	-0.01502837028325864	-0.003965066128653302	89.30716969814802
-2.710505431213761E-20	-0.015329548995573383	-0.003675174573440127	83.2523154678685
0	-0.0151205518375128	-0.00353770230763151	91.49682551123675
-3.3881317890172014E-21	-0.015068460506266057	-0.003916134311072525	88.63290388453981
0	-0.0152205078932129	-0.003122273609097736	92.52477358346576
0	-0.015224381538991355	-0.003064916242640478	93.06636082857325
3.3881317890172014E-21	-0.015253298622183633	-0.003070540925937996	91.98681240857726
6.776263578034403E-21	-0.015266511349384422	-0.0030970426322059347	91.32084046639227
2.710505431213761E-20	-0.015372448623577742	-0.003527299740330373	83.61365588490396
-1.3552527156068805E-20	-0.013891826351432978	-0.0015483433101652659	162.1000495231266
0	-0.013863636674304985	-0.001777547608984288	162.11979542465411
0	-0.013828067924034983	-0.001104710649196595	167.6892451051374
-6.776263578034403E-21	-0.013208265412631499	-5.525984784937889E-4	197.86631585614168
1.3552527156068805E-20	-0.013730348576826854	-0.001391713208613264	170.81631213150547
1.3552527156068805E-20	-0.013945449197068855	-0.00111984394230726	162.17501994300838
-6.776263578034403E-21	-0.014011440359272096	-0.0013877512505272172	157.35291601878345
2.710505431213761E-20	-0.013484781342524076	-9.027188886279179E-4	184.4761257272981
1.3552527156068805E-20	-0.013878996072215453	-9.848163265624476E-4	165.81103178020965
0	-0.014187996812388238	-0.002177841063313826	143.48849171806404
1.3552527156068805E-20	-0.01446247876163239	-0.0023871248161084083	128.98252710199367
2.710505431213761E-20	-0.01465671055839178	-0.002313191498213239	121.49995610830231
0	-0.015033289992287266	-0.003387994559787104	95.88262691468171
-5.421010862427522E-20	-0.015337128780538705	-0.003300768650680853	87.1800355733219
-1.3552527156068805E-20	-0.014092787071541097	-0.0015655843193112732	152.49210965205273
0	-0.014367175743133797	-0.0019220591367996379	137.64364947842057
5.421010862427522E-20	-0.014439419889118107	-0.0018500070490370508	134.968244453491
0	-0.014361610957704607	-0.0017889921522794834	138.885632512171
-3.7269449679189215E-20	-0.014468954972571342	-0.0018248246568697314	133.91291604475794
-1.3552527156068805E-20	-0.01445494328332205	-0.001868555087201404	134.10942076744288
-6.776263578034403E-21	-0.0144525575042449	-0.0019296427482268063	133.66262194363335
-3.3881317890172014E-21	-0.014491300260662565	-0.001906111955753943	132.25194194585404
6.776263578034403E-21	-0.014094759682939663	-0.0016448278525461896	151.79427039739838
0	-0.01409395088627367	-0.0020609162359777585	148.71798108659968
1.0164395367051604E-20	-0.014531879933770777	-0.0018665065003289683	131.0816177293563
1.3552527156068805E-20	-0.01492497123564471	-0.0019342011362972601	114.7530051444164
-5.421010862427522E-20	-0.014731564766752962	-0.0017095738108094307	124.13571634047466
0	-0.01480339100943777	-0.0020731499561877404	118.28899366599671
0	-0.01492932043924522	-0.0024673369777387963	109.35427409334447
-1.3552527156068805E-20	-0.015022185679960519	-0.00222058145883696	108.29687795534478
2.710505431213761E-20	-0.014945993172469795	-0.0026822943335626888	106.58542960212098
0	-0.015124779445662664	-0.0026488650065361694	100.56000135326438
1.3552527156068805E-20	-0.015268399374543187	-0.0024294970930190183	98.43549411530566
0	-0.015410317317907814	-0.002749118968751919	91.18947784104573
0	-0.015301882809320135	-0.003045402485666931	90.88050713930511
-1.3552527156068805E-20	-0.015579615477271876	-0.0028497453567111245	85.03611551220776
-1.3552527156068805E-20	-0.015415983254738459	-0.0024535751357755045	93.63613541592686
1.1858461261560205E-20	-0.015178020688734221	-0.0014331402515290598	110.73847986723253
1.5246593050577406E-20	-0.015183572186044983	-0.0014727476768190498	110.12454646767506
-5.421010862427522E-20	-0.015201511211554688	-0.001430835678709927	109.92428389237885
-3.3881317890172014E-21	-0.015195255132367679	-0.0014028775363912813	110.36044523240025
6.776263578034403E-21	-0.023429695784263117	-0.012238409504444919	12.982081219039653
0	-0.02386382094380478	-0.012171040546011543	13.321770361207053
6.776263578034403E-21	-0.02377274419414982	-0.01231253598357122	12.74459243341617
-6.776263578034403E-21	-0.023676557115315022	-0.012139060079738695	13.40962789389656
0	-0.024241896820199834	-0.012259480867538313	13.061555140081191
-6.776263578034403E-21	-0.023896855501642462	-0.012068220402800726	13.730912911937613
-2.710505431213761E-20	-0.02306130252812675	-0.01216488968672456	13.222664321118701
6.776263578034403E-21	-0.023311348275527884	-0.012106316651609418	13.477427265273509
2.710505431213761E-20	-0.023017874518520987	-0.012032779045110135	13.725880654316068
-6.776263578034403E-21	-0.02308808673803954	-0.011872750363403985	14.338294529443244
0	-0.023987811458513433	-0.012766092819002794	10.958527525398516
-1.3234889800848443E-23	-0.02398776536752915	-0.012766014199842768	10.958838204346792
0	-0.023711161790934507	-0.012486961358600496	12.045271869372945
-1.3552527156068805E-20	-0.023547842749949623	-0.012192204457215423	13.175271121934081
0	-0.0239878369935765	-0.012766050985861997	10.958706472801648
-1.3552527156068805E-20	-0.02350021690917019	-0.01213055400721022	13.405945570941737
6.776263578034403E-21	-0.023183544255124235	-0.011813536095111682	14.5729251728713
-2.710505431213761E-20	-0.024090680000151733	-0.011932070684660692	14.309170699932812
0	-0.024437685107928785	-0.012039822275054533	14.054786240136135
0	-0.024520550314257455	-0.011476194995224821	16.159430676094697
-1.0164395367051604E-20	-0.01450116297254352	-0.005054761876047715	91.97777497971589
0	-0.014285039723882658	-0.005207684282812788	97.82351921090927
0	-0.015453505612751236	-0.004096912541704603	75.11530213947387
-1.6940658945086007E-21	-0.015452652104697309	-0.004117552655840222	74.917584285497
-1.3552527156068805E-20	-0.014876681871667205	-0.004314153254541663	90.03615986574245
6.776263578034403E-21	-0.015019342550999905	-0.0039966176958262396	89.19546668516219
6.776263578034403E-21	-0.015147579931870249	-0.004465248742247733	79.33029925650911
0	-0.014648393165344916	-0.004541949846288582	95.26769492792859
0	-0.015447523977256527	-0.004126644980193184	74.96017851514829
6.776263578034403E-21	-0.01518530285914727	-0.00447228074533158	78.1334071741719
0	-0.015457945978396144	-0.004128064445341169	74.63633095280284
-1.0164395367051604E-20	-0.014579167864878895	-0.004928423336213343	91.54113659165459
0	-0.01467394690328104	-0.00512688487069682	84.78444558293255
6.776263578034403E-21	-0.014709617691701453	-0.004637603247108976	91.73089339474271
-1.3552527156068805E-20	-0.014905082352202769	-0.004500519070866274	86.46257467981604
6.776263578034403E-21	-0.015129298533043496	-0.004538374572167089	78.85506650513862
0	-0.014970968702977046	-0.004778705731374355	80.25196836201651
-1.6940658945086007E-21	-0.014748963700921922	-0.005165950043648414	81.46106223303
0	-0.014732107797230673	-0.005187695046405338	81.68005348542148
-6.776263578034403E-21	-0.02124787591296948	-0.012290388721739952	12.658582431056821
6.6174449004242214E-24	-0.02095119177663533	-0.012780791338427813	10.819881762106084
3.3881317890172014E-21	-0.020408836363919935	-0.012550386687362726	11.665927298234578
2.710505431213761E-20	-0.02044519963630303	-0.012778032131604541	10.823608030920479
0	-0.019939240699060414	-0.01277578564736018	10.82601935356445
-6.776263578034403E-21	-0.01979045926798104	-0.01256208229018848	11.60890125609025
-6.776263578034403E-21	-0.019718731365263528	-0.012570175312412899	11.577525285863844
-1.3234889800848443E-23	-0.01993881387285374	-0.012775501117166969	10.82705795018461
6.776263578034403E-21	-0.019679872915621826	-0.012603185058360524	11.456269875513406
0	-0.020951216005253	-0.012780707087536236	10.820195544745
-1.3552527156068805E-20	-0.020908264780895434	-0.012514068225607165	11.81322364305562
2.710505431213761E-20	-0.020794993433052758	-0.01251372378592651	11.811416858520033
-2.710505431213761E-20	-0.02070764070736085	-0.012511247357091913	11.818757729268755
-4.0657581468206416E-20	-0.02077379042414598	-0.012397220694992158	12.243401439125071
0	-0.020449606823980317	-0.012530943095382241	11.73904034600619
0	-0.020409258678765835	-0.012537253070117752	11.714564560251487
0	-0.020391279545183508	-0.012535010264519848	11.722424652381795
0	-0.02009695777914735	-0.012520713207760794	11.76779882096675
0	-0.01993914250916197	-0.012775736317473392	10.826199930200564
0	-0.019939112212031915	-0.012775784908147686	10.826020568047994
-1.3552527156068805E-20	-0.021320530091257894	-0.012200255079097302	12.9978634789301
0	-0.020827947004106874	-0.012086676552677856	13.397644617972915
0	-0.021084077577073253	-0.011875930350027555	14.195033211368408
0	-0.02078356010697352	-0.011869476304719802	14.197619052908072
-6.776263578034403E-21	-0.013844515911891678	-0.005323218560497953	114.1199604891877
-6.776263578034403E-21	-0.01403523516216224	-0.005264986777326468	106.85801355467471
-6.776263578034403E-21	-0.013728784101345651	-0.005257965896604615	121.960930849823
0	-0.014715828409751113	-0.005198340419888632	82.06152936328985
6.776263578034403E-21	-0.0144311805961263	-0.005297764794592965	89.95214569052051
1.3552527156068805E-20	-0.013532159818342238	-0.005335542927483868	129.78042717003095
6.776263578034403E-21	-0.013733499418412783	-0.005413645038130981	117.04809062357923
0	-0.013554769935318104	-0.005469779039678642	123.84795173660999
0	-0.01338181501585254	-0.005444088223720498	133.6412227588348
0	-0.013853102796096571	-0.005439190593335162	110.5376258102343
0	-4.0374012139960985E-4	-0.005055271255872281	229.93874788184104
-8.470329472543003E-22	-4.8206947144553133E-4	-0.005054351253793877	229.70441245817386
-1.6940658945086007E-21	-4.4020687398078526E-4	-0.005049709064704773	229.87618504613107
-1.6940658945086007E-21	-4.44129767518583E-4	-0.005080138118153989	229.77002560951715
0	-4.5612233769831077E-4	-0.005072787059217521	229.74733878029966
-1.2705494208814505E-21	-4.4206640669498874E-4	-0.005073951900136633	229.79689406338647
4.2351647362715017E-22	-4.3612558294067814E-4	-0.005076600277717438	229.79988653237382
0	-5.22498651486949E-4	-0.005041449198753677	229.58567930664523
0	-5.275787223286296E-4	-0.005038786118492453	229.59367340399422
-1.6940658945086007E-21	-5.444272708924078E-4	-0.005022321309844927	229.7251463482725
8.470329472543003E-22	-5.264504504299048E-4	-0.0050418679330180155	229.55756024668904
0	-5.265373734703714E-4	-0.005046981238789435	229.4956272176355
2.6734477397713854E-21	-5.947417148765342E-4	-0.00502326170871615	229.57730888308757
-9.26442286059391E-23	-5.946623349014937E-4	-0.0050232604112871925	229.57756092934702
-7.543887186483612E-22	-5.947361149579468E-4	-0.005023305165471975	229.5765433747269
0	-5.666937333623497E-4	-0.005031953240798215	229.4999070506085
-1.6940658945086007E-21	-5.891423054710308E-4	-0.005045410906809659	229.19318108622636
1.3552527156068805E-20	-0.013755419222113291	-0.005505380983972418	112.87726517607776
0	-0.013608808111411349	-0.005596015484350366	116.94650561796061
0	-0.013394054042786348	-0.005465061453939898	132.3256935756298
0	-0.013711555509894483	-0.005636175651071664	110.90798974713744
0	-0.014728154141173974	-0.005200161791374758	81.60064603668451
-2.710505431213761E-20	-0.014138222362726122	-0.00556925227027402	95.15127143908308
3.3881317890172014E-21	-0.01403530487399858	-0.005521101130373262	100.79794801875784
6.776263578034403E-21	-0.014103061509803845	-0.0055881564370343605	96.04048156326124
0	-0.014245097036996227	-0.005487965187347506	92.856079101647
2.0328790734103208E-20	-0.014134678518805559	-0.005533690261759914	96.2150365331818
3.3881317890172014E-20	-0.01417395281319978	-0.005562449793245393	93.92894140953865
0	-0.014456990277983382	-0.005610761999357207	82.91361902423185
-6.776263578034403E-21	-0.014458050747755604	-0.005432569342941283	86.3644162470043
2.710505431213761E-20	-0.014564325854778268	-0.005603369138247192	79.58776160627318
1.3552527156068805E-20	-0.013298825485447918	-0.005219250014902841	147.18102148852546
0	-0.013408369507117934	-0.005301222253459228	137.68869544379163
0	-0.013363122637394061	-0.005442995799853223	134.6789946855017
6.776263578034403E-21	-0.013198741719488994	-0.005276317004604263	150.84998813207164
0	-0.013106738150133223	-0.00532367684256568	154.75506638894228
1.6940658945086007E-21	-0.013337666079093022	-0.005438137031486196	136.36697433147276
0	-0.01315733776387538	-0.00534011992619982	150.87097207006877
1.3552527156068805E-20	-0.013163002205640068	-0.005398087014923711	147.99689952538006
1.6940658945086007E-21	-0.013344580022299622	-0.005464258608845614	134.78442273684539
3.3881317890172014E-20	-0.013195830404508084	-0.0055555950668315975	138.9515296471316
-6.776263578034403E-21	-0.013248396638940198	-0.005635994350782588	132.8254483104431
1.1858461261560205E-20	-0.012955286984839918	-0.005453658953596817	157.15374476949145
5.929230630780102E-21	-0.012953860202336034	-0.0054457262529744605	157.614212214794
1.2705494208814505E-21	-0.012943250445308719	-0.005433707112921238	158.97082413742405
3.3881317890172014E-21	-0.012950419608983663	-0.005451246103112225	157.54674942285865
8.470329472543003E-21	-0.012951094107722138	-0.005457420955090737	157.1819149974987
-6.776263578034403E-21	-0.013114534649457124	-0.005589090914552792	141.55666275699014
-8.470329472543003E-21	-0.012693831312786466	-0.005181601176516274	191.37872688146518
4.235164736271502E-21	-0.012716308060126032	-0.005197636283485091	188.72433205349466
1.5246593050577406E-20	-0.012686734774986387	-0.005191553843774945	191.32901969843616
1.6940658945086007E-21	-0.012696047791458581	-0.005130535818945538	194.27507045040446
-8.470329472543003E-21	-0.012677706794022947	-0.005183455692567078	192.7820785729725
0	-0.012856751984497282	-0.00525180211006471	174.53671567603362
0	-0.012706210848737636	-0.005012778786992116	200.87288278737677
-6.776263578034403E-21	-0.01260924761971372	-0.005092667321279944	206.02280184200765
2.541098841762901E-21	-0.012939414969549453	-0.005447328578704807	158.444312665296
0	-0.0127654165462188	-0.005328639011638369	175.88618983211347
-5.929230630780102E-21	-0.012690013628527525	-0.005205637757357008	190.1052948053479
0	-0.013607788575049544	-0.005788582873198631	110.26929442005041
0	-0.021448413673636577	-0.012194916157964145	13.025731078092328
6.776263578034403E-21	-0.02180249571840246	-0.012183485591979657	13.082335659592413
-6.776263578034403E-21	-0.022404230807188993	-0.01225720943975091	12.831035417822067
6.776263578034403E-21	-0.022130937632865305	-0.012231673404730907	12.915432932824952
0	-0.021943822274077863	-0.012223394903466325	12.939999453313536
0	-0.022819185142527607	-0.012000189880637177	13.83455923179923
1.3552527156068805E-20	-0.022568271993568416	-0.012264380475721096	12.811967701262438
0	-0.02212259475153459	-0.012111105586702267	13.370978320618084
0	-0.021894167683619452	-0.01190704387416178	14.124912282463043
-2.710505431213761E-20	-0.021717132116108193	-0.011857352129041241	14.301937690008218
0	-0.021307570400090715	-0.011849320486171882	14.306453272602777
2.0328790734103208E-20	-0.021620617872852146	-0.01148410412958457	15.689290875803326
-1.3552527156068805E-20	-0.021517110441289095	-0.011474976101605958	15.716930089734088
6.098637220230962E-20	-0.021566913533443956	-0.011399014373963543	16.003255485553577
0	-0.02298848296276392	-0.011782401194515757	14.672457511511528
0	-0.022537621858551418	-0.011887340465551045	14.239507088077366
6.776263578034403E-21	-0.022261515560277098	-0.012025959725579828	13.700459530020495
2.710505431213761E-20	-0.022561588527678672	-0.011727544789300172	14.843033232384741
0	-0.02310058714356473	-0.011748862059913597	14.807530180203884
0	-0.015463343992052032	-0.004116425844340594	74.62775428736471
0	-0.015651998414255082	-0.00308130526962892	80.89353082313102
-4.0657581468206416E-20	-0.01581099979548943	-0.0033405726708521035	74.55580057341264
-2.710505431213761E-20	-0.015626399487413966	-0.0033938466587584222	78.38107416583695
0	-0.01575572662923022	-0.0035356184345940725	73.86688980022569
1.3552527156068805E-20	-0.01562581090998406	-0.003506963355568841	77.27235811774351
0	-0.01547701647309017	-0.004079490967958987	74.68737582419438
0	-0.015890896006737133	-0.0034726173223109218	71.7116378902349
0	-0.01553908657622341	-0.004093436592625079	73.27742751073134
1.3552527156068805E-20	-0.016125269524754803	-0.0039007121517232366	63.03215039686865
-1.3552527156068805E-20	-0.0160886484959563	-0.0037789335632637945	64.81512858903803
6.776263578034403E-21	-0.01605393904534637	-0.0038751512441562034	64.61667010550264
-6.776263578034403E-21	-0.01608378782617005	-0.003975085032530877	63.046829636219954
0	-0.0143826251723197	-0.0012805794858058955	142.17068096134864
-6.776263578034403E-21	-0.014481514361013316	-0.0011153447439869932	139.13707976508678
-6.776263578034403E-21	-0.014630333374521012	-0.001074494973819809	133.6076332219238
-4.743384504624082E-20	-0.014558171974520976	-0.0010946605245491662	136.06718631751897
-1.3552527156068805E-20	-0.014556795337645444	-0.0011475728075406298	135.68151823104725
-2.710505431213761E-20	-0.014522647562354437	-0.0010961135875038805	137.4926480439525
2.710505431213761E-20	-0.014135362887851798	-4.0002930556259176E-4	156.74495499110338
-4.0657581468206416E-20	-0.014001634874116372	-7.2487044088157E-4	161.79300825376643
-1.3552527156068805E-20	-0.014097461538760847	-9.332705777624292E-4	156.47743246595277
0	-0.014325702354698964	-6.581334017064177E-4	148.4881469699368
6.776263578034403E-21	-0.014530018423625455	-9.881153594451363E-4	137.85467149816486
-4.0657581468206416E-20	-0.014939135047491675	-5.219543748334845E-4	125.83332336680591
-1.3552527156068805E-20	-0.015035397095443256	-5.145655662374399E-4	122.81179114785658
4.0657581468206416E-20	-0.014991494353051507	-6.215397205537971E-4	123.36932641212361
0	-0.01582630707788878	-0.0025166269029266537	82.53576573410577
0	-0.014692398058423258	-0.001479731708811735	127.5713869058854
-2.710505431213761E-20	-0.015106053840120082	-9.384227217653918E-4	117.26137681815842
1.3552527156068805E-20	-0.01506214926878182	-0.0019486533694206168	109.72765783008087
2.710505431213761E-20	-0.015357996624448698	-0.002249896837691544	97.38063796702615
0	-0.015629646948209796	-0.001893894844108108	93.3838415110227
-6.776263578034403E-21	-0.015282827177993693	-0.0015078410364739218	106.89130479704613
3.3881317890172014E-20	-0.015222649204261767	-0.0014320952420976635	109.3507791659597
0	-0.015466874685567572	-0.0023283269964483096	93.56872577597436
0	-0.015694955295785032	-0.0019429431916774798	91.0773164838287
0	-0.015852960339146557	-0.0024190218239772973	82.81541912684224
0	-0.01619981090770388	-0.0037751632123731514	63.071943369887805
-1.3552527156068805E-20	-0.015954920961928624	-0.0025816053329383915	79.07941381384954
-1.3552527156068805E-20	-0.015786735945409535	-0.002845552336502046	80.45174361470387
2.710505431213761E-20	-0.016075171839986958	-0.002921493802627968	73.22267807395902
2.710505431213761E-20	-0.016263908053102724	-0.0031112616580687242	68.45905043733677
0	-0.016068529340137902	-0.0032044609423841665	70.68658285779043
-5.421010862427522E-20	-0.016202640008200847	-0.002763901158782634	72.61327090568301
-6.776263578034403E-21	-0.01567316621971337	-0.0017948871117936865	93.0792526521431
-2.710505431213761E-20	-0.015721050616656993	-0.0014061735346206606	95.82832153943687
1.0164395367051604E-20	-0.015714775005856	-9.35688467163387E-4	100.13411239710787
-1.6940658945086007E-21	-0.015732652583995258	-9.552968530037843E-4	99.53386160417237
2.0328790734103208E-20	-0.01569462582329566	-9.5452048451252E-4	100.59476417702422
5.082197683525802E-21	-0.015720129986282416	-9.688024155060518E-4	99.74848751205772
1.0164395367051604E-20	-0.01573727414480902	-9.757516666841469E-4	99.2365020275743
0	-0.015241467631973829	-7.904743435423391E-4	114.32980111324586
0	-0.023772488092898572	-0.011686751798596573	15.150333802581782
0	-0.023544717169338394	-0.011912541815864198	14.238742087566198
-4.0657581468206416E-20	-0.02358471366786581	-0.011642552632296452	15.270359808727456
-1.3552527156068805E-20	-0.023693696032660826	-0.01152030097838448	15.750636305251707
-2.710505431213761E-20	-0.023595189419951024	-0.01153598921429917	15.671645222018194
-6.776263578034403E-21	-0.023305286504941253	-0.011689006185803204	15.05974009978954
-6.776263578034403E-21	-0.023282034522599297	-0.011350031417125934	16.325187436971877
0	-0.023051783052013674	-0.011268327086002325	16.59926267744332
0	-0.02293971057725184	-0.011375613205998942	16.188568664168184
-2.710505431213761E-20	-0.023611408562731986	-0.011399079473103937	16.174043780856348
0	-0.02405164856834789	-0.011540673821018171	15.742001281839952
3.3881317890172014E-21	-0.024477661657679943	-0.011416477873548408	16.363950225154728
0	-0.02405235282143274	-0.011273977204433697	16.727471019090128
-1.3552527156068805E-20	-0.023912803236740672	-0.011146983255223637	17.159226569138955
0	-0.02419559943717378	-0.011017010886798028	17.645400419291025
0	-0.02314592706171167	-0.01177230423316491	14.724380150207427
0	-0.02453546567950695	-0.011392789615274302	16.46018594072464
1.3234889800848443E-23	-0.019938983711149754	-0.012775784176760405	10.826022217618357
0	-0.019433009857315	-0.012773859626953939	10.828834891218046
0	-0.01920963247254045	-0.012610145826944894	11.424323933346278
-6.776263578034403E-21	-0.019575911313891043	-0.012557764255292501	11.620902515219722
0	-0.018927099156380633	-0.012771776645312432	10.833793295428933
-6.776263578034403E-21	-0.019441889116989727	-0.012336998210940465	12.424123824818064
-1.3552527156068805E-20	-0.019403253408539094	-0.01229369693301449	12.581009127120874
6.776263578034403E-21	-0.019353818823190042	-0.01235303111449699	12.364505050367756
0	-0.014739676581727515	-0.0052181071970598064	80.94843325219074
-6.776263578034403E-21	-0.01457844735031678	-0.005371741046325402	83.85218650161902
4.0657581468206416E-20	-0.014783072464569065	-0.005493111748099244	75.0180414501241
-1.3552527156068805E-20	-0.014883075514515707	-0.005413424618285564	73.42702966691047
-3.3881317890172014E-21	-0.0153485316633383	-0.004592938799932575	72.44405601993628
0	-0.015467881460503131	-0.004254851997712187	72.97557603607129
6.776263578034403E-21	-0.015537559762059124	-0.004644641473334583	67.11875653540362
2.0328790734103208E-20	-0.01548513479587388	-0.004680090402062352	67.81142676078683
6.776263578034403E-21	-0.01542500262095422	-0.004696635337524334	69.22930401452192
4.0657581468206416E-20	-0.015476767714923602	-0.00470303146102298	67.75240463016853
-1.6940658945086007E-21	-0.015470778844039681	-0.004126102850968443	74.3661961407442
5.421010862427522E-20	-0.015904662404519477	-0.004307928935549262	63.20900554156043
-2.0328790734103208E-20	-0.015533131145241914	-0.004694574301170918	66.73598483012324
0	-0.015908128591198247	-0.004577927416104539	60.61165139054186
0	-0.014743059212380005	-0.005198013415621358	81.18717421709822
-3.3881317890172014E-21	-0.015436164025035191	-0.004902359182179076	66.20015757911449
-6.776263578034403E-21	-0.0152454454280259	-0.005149966002959737	68.00050603079401
-6.776263578034403E-21	-0.015285387391450782	-0.005276201882553255	65.18133421971521
-6.776263578034403E-21	-0.015200384241318865	-0.005337996638188674	66.47190025440645
-1.0164395367051604E-20	-0.01551446546702872	-0.004734571835574299	66.6076877000785
0	-0.015361808340237256	-0.00523984513699935	63.76752952689781
1.3552527156068805E-20	-0.015577628031697353	-0.0050347941940448605	61.93503759493302
3.3881317890172014E-21	-0.020386052278065364	-0.012497685199740994	11.859672815695513
-1.3552527156068805E-20	-0.020169887514491724	-0.01231280453080242	12.534813384728725
0	-0.02021590756266784	-0.012170591220484365	13.058758317473904
0	-0.020420336532447934	-0.012193445760380475	12.983728884790896
-1.3552527156068805E-20	-0.020358505878063253	-0.012026984644195228	13.59548618365012
6.776263578034403E-21	-0.019736350209008324	-0.012410092937767098	12.16365007270673
-6.776263578034403E-21	-0.019916563608092006	-0.012158389757773393	13.091607018181977
1.3552527156068805E-20	-0.019731693423658693	-0.012212325259782698	12.887221284273231
6.776263578034403E-21	-0.01953008505858613	-0.012260154897481237	12.707363523036404
-2.710505431213761E-20	-0.020162134694948784	-0.011981721764097768	13.748155515558432
0	-0.0197157768570074	-0.012126123374226666	13.201153343966686
1.3552527156068805E-20	-0.01459085126628799	-0.0057635868411576915	75.82582635939191
1.3552527156068805E-20	-0.014743499220143121	-0.0056867864898295616	72.63434079306239
1.3552527156068805E-20	-0.014939980863811507	-0.005554711351310743	69.95779756746964
0	-0.014744647871764351	-0.005827618337089557	70.30300373046953
0	-0.01503072693987334	-0.005707206873955519	65.23027615631177
-1.3552527156068805E-20	-0.02147435612912746	-0.011353214190554602	16.16493955524217
0	-0.019438416496527004	-0.012176503022092736	13.007537433663924
-2.710505431213761E-20	-0.019519760252554058	-0.01172689945430434	14.643035743586887
-6.776263578034403E-21	-0.021614173333030836	-0.011379200158071947	16.080888171892386
-2.710505431213761E-20	-0.020546785956424868	-0.011658526861548616	14.959826457338545
2.710505431213761E-20	-0.02021580274152792	-0.011668692127715964	14.900023766703294
0	-0.020459115010064963	-0.01140369965971686	15.890127966081224
6.776263578034403E-21	-0.020033255151922953	-0.01127509996455656	16.321203894921307
-1.3552527156068805E-20	-0.020086942232117266	-0.011199588055223813	16.601921167098975
3.3881317890172014E-20	-0.02003017212292141	-0.011201178659112727	16.590452364547843
2.0328790734103208E-20	-0.020015466517941265	-0.011174969124773696	16.684496211485076
6.776263578034403E-21	-0.02003402248819684	-0.01113095647643461	16.846945571595377
-1.3552527156068805E-20	-0.01992236935975445	-0.011266707660568056	16.34459857143371
5.421010862427522E-20	-0.020865295396339377	-0.011552993703964707	15.376195746624518
0	-0.021186115124909817	-0.01163617273288253	15.090734676246862
0	-0.021049317615167998	-0.011201376820713963	16.69187316609501
0	-0.02075040344200238	-0.01132940357794706	16.18913191667451
1.6940658945086007E-21	-0.01387043682811004	-0.005779630845067379	99.97009700743246
5.082197683525802E-21	-0.013875070963496671	-0.005823910496957078	98.47714576373438
8.470329472543003E-22	-0.013819793030931175	-0.005836284691936491	100.2979084144509
1.0164395367051604E-20	-0.01416006930221105	-0.005612507446426939	93.24339974796341
-1.3552527156068805E-20	-0.014335280388005845	-0.00572156982929072	84.57367544376854
5.082197683525802E-21	-0.01389698591130869	-0.005827108188750828	97.56376576502528
0	-0.014134657684543877	-0.005752991539340924	90.69905411359267
-1.6940658945086007E-21	-0.013369116721522776	-0.005460868439901875	133.6758935615411
-1.3552527156068805E-20	-0.013491483987097642	-0.005616710792684667	121.6999590237913
-6.776263578034403E-21	-0.013355284569096633	-0.005692525849613258	125.15948431246242
-6.776263578034403E-21	-0.013560742612716677	-0.005829639359757052	111.0314254990714
0	-5.160126222981101E-4	-0.0050805853190904835	229.2194727383764
1.6940658945086007E-21	-5.023998760102148E-4	-0.005066107347125748	229.47865959062352
-8.470329472543003E-22	-4.5182564423722763E-4	-0.0050807217617031995	229.7135759104239
1.6940658945086007E-21	-4.459425087075704E-4	-0.00508193299026042	229.74727304714054
0	-3.035624898234427E-4	-0.005048739018796097	229.99629088998284
0	-4.407320390558572E-4	-0.00508389954030705	229.77249445843017
3.3881317890172014E-21	-3.334539287866171E-4	-0.005067603448930101	229.98743868157788
-2.541098841762901E-21	-2.9271063234505333E-4	-0.0050551345162675315	229.99578007262502
8.470329472543003E-22	-3.8151056414300656E-4	-0.005081158551296292	229.9454740465367
0	-3.824061003389809E-4	-0.005103212117595975	229.89956407662223
5.082197683525802E-21	-3.6928520273145414E-4	-0.005100944836919893	229.93949087036253
-3.3881317890172014E-21	-3.6180200718515155E-4	-0.005094201541093813	229.95146871095903
-1.6940658945086007E-21	-3.6567955156572484E-4	-0.005076413862953388	229.96089290203594
-4.235164736271502E-21	-2.797269799734397E-4	-0.0050544638797151925	229.99769332332363
[truncated: 15,089 more rows]

## Sheet: Figure 3b
Location along z (mm)	Temperature (degC)
-8	10
[truncated: 442 more rows]

## Sheet: Figure 3c
Column1	Column2	Column3	Column4
[truncated: 16,228 more rows]

[truncated: 8 more sheets: Figure 3d, Figure 3e, Figure 3e_inset, Figure 3f, Figure 4_a4, Figure 4_a5, Figure 4_a6, table of content]
